# Supplementary material for: Sex-Specific Linkages Between Taxonomic and Functional Profiles of Tick Gut Microbiomes
Source: Front Cell Infect Microbiol. 2019 Aug 14;9:298. doi: 10.3389/fcimb.2019.00298 (PMC6702836; doi:10.3389/fcimb.2019.00298)
Supplement: Supplementary Table 1 — Comparison of all the functional features annotated in the metagenomes of female and males AV, IO, and IP. Annotation based on SEED at level 4. [file Table_1.XLSX]

## Sheet: Planilha1
SEED: Level1	SEED:Level3	SEED: Gene level (function)	Female: mean rel. freq (%)	Female: std.dev. (%)	Male: mean rel. freq. (%)	Male: std. Dev. (%)	p-values
Amino Acids and Derivatives	Isoleucine_degradation	3-hydroxyacyl-CoA dehydrogenase (EC 1.1.1.35)	0.0353643	0.0500126	0.248439	0.175827	0.223603
Amino Acids and Derivatives	Branched-Chain_Amino_Acid_Biosynthesis	Threonine dehydratase (EC 4.3.1.19)	0.135453	0.1414	0	0	0.308243
Amino Acids and Derivatives	Glutamine,_Glutamate,_Aspartate_and_Asparagine_Biosynthesis	Glutamine synthetase (EC 6.3.1.2)	0.00505204	0.00714466	0	0	0.42265
Amino Acids and Derivatives	Arginine_Biosynthesis_extended	Ornithine carbamoyltransferase (EC 2.1.3.3)	0.0101041	0.0142893	0	0	0.42265
Amino Acids and Derivatives	Arginine_and_Ornithine_Degradation	Ornithine aminotransferase (EC 2.6.1.13)	0.0151561	0.021434	0	0	0.42265
Amino Acids and Derivatives	Isoleucine_degradation	Butyryl-CoA dehydrogenase (EC 1.3.99.2)	0.0101041	0.0142893	0	0	0.42265
Amino Acids and Derivatives	Lysine_Biosynthesis_DAP_Pathway	2,3,4,5-tetrahydropyridine-2,6-dicarboxylate N-succinyltransferase (EC 2.3.1.117)	0.0959887	0.135748	0	0	0.42265
Amino Acids and Derivatives	Glutamate_dehydrogenases	NAD-specific glutamate dehydrogenase (EC 1.4.1.2)	0.126301	0.178616	0	0	0.42265
Amino Acids and Derivatives	Valine_degradation	Branched-chain alpha-keto acid dehydrogenase, E1 component, beta subunit (EC 1.2.4.4)	0.00505204	0.00714466	0	0	0.42265
Amino Acids and Derivatives	Isoleucine_degradation	3-ketoacyl-CoA thiolase (EC 2.3.1.16)	0.0252602	0.0357233	0	0	0.42265
Amino Acids and Derivatives	Lysine_Biosynthesis_DAP_Pathway	Dihydrodipicolinate synthase (EC 4.2.1.52)	0.0555724	0.0785912	0	0	0.42265
Amino Acids and Derivatives	Glutamine,_Glutamate,_Aspartate_and_Asparagine_Biosynthesis	glutamine synthetase family protein	0.00505204	0.00714466	0	0	0.42265
Amino Acids and Derivatives	Methionine_Biosynthesis	Adenosylhomocysteinase (EC 3.3.1.1)	0.0202081	0.0285786	0	0	0.42265
Amino Acids and Derivatives	Leucine_Degradation_and_HMG-CoA_Metabolism	Succinyl-CoA:3-ketoacid-coenzyme A transferase subunit B (EC 2.8.3.5)	0.0202081	0.0285786	0	0	0.42265
Amino Acids and Derivatives	Alanine_biosynthesis	Alanine racemase (EC 5.1.1.1)	0.0808326	0.114315	0	0	0.42265
Amino Acids and Derivatives	Branched_chain_amino_acid_degradation_regulons	Succinyl-CoA:3-ketoacid-coenzyme A transferase subunit A (EC 2.8.3.5)	0.0353643	0.0500126	0	0	0.42265
Amino Acids and Derivatives	Lysine_Biosynthesis_DAP_Pathway	Aspartate-semialdehyde dehydrogenase (EC 1.2.1.11)	0.0555724	0.0785912	0	0	0.42265
Amino Acids and Derivatives	Common_Pathway_For_Synthesis_of_Aromatic_Compounds_(DAHP_synthase_to_chorismate)	2-keto-3-deoxy-D-arabino-heptulosonate-7-phosphate synthase I alpha (EC 2.5.1.54)	0.0208073	0.029426	0	0	0.42265
Amino Acids and Derivatives	HMG_CoA_Synthesis	Methylglutaconyl-CoA hydratase (EC 4.2.1.18)	0.0101041	0.0142893	0	0	0.42265
Amino Acids and Derivatives	Threonine_degradation	L-allo-threonine aldolase	0	0	0.127226	0.179925	0.42265
Amino Acids and Derivatives	Glutamine,_Glutamate,_Aspartate_and_Asparagine_Biosynthesis	Aspartate aminotransferase (EC 2.6.1.1)	0.0656765	0.0928806	0	0	0.42265
Amino Acids and Derivatives	Arginine_and_Ornithine_Degradation	Arginine N-succinyltransferase (EC 2.3.1.109)	0.0101041	0.0142893	0	0	0.42265
Amino Acids and Derivatives	Arginine_Biosynthesis_extended	Acetylglutamate kinase (EC 2.7.2.8)	0.0555724	0.0785912	0	0	0.42265
Amino Acids and Derivatives	Phenylalanine_and_Tyrosine_Branches_from_Chorismate	Prephenate dehydratase (EC 4.2.1.51)	0.561798	0.794502	0	0	0.42265
Amino Acids and Derivatives	Proline,_4-hydroxyproline_uptake_and_utilization	NAD-specific glutamate dehydrogenase (EC 1.4.1.2), large	0.0505204	0.0714466	0	0	0.42265
Amino Acids and Derivatives	Polyamine_Metabolism	Spermidine synthase (EC 2.5.1.16)	0.0208073	0.029426	0	0	0.42265
Amino Acids and Derivatives	Arginine_Biosynthesis_extended	Argininosuccinate synthase (EC 6.3.4.5)	0.0416146	0.058852	0	0	0.42265
Amino Acids and Derivatives	Arginine_and_Ornithine_Degradation	Agmatine deiminase (EC 3.5.3.12)	0.0208073	0.029426	0	0	0.42265
Amino Acids and Derivatives	Valine_degradation	Methylmalonate-semialdehyde dehydrogenase (EC 1.2.1.27)	0.00505204	0.00714466	0	0	0.42265
Amino Acids and Derivatives	Alanine_biosynthesis	Alanine racemase, biosynthetic (EC 5.1.1.1)	0.0208073	0.029426	0	0	0.42265
Amino Acids and Derivatives	Chorismate:_Intermediate_for_synthesis_of_Tryptophan,_PAPA_antibiotics,_PABA,_3-hydroxyanthranilate_and_more.	Anthranilate synthase, amidotransferase component (EC 4.1.3.27)	0.00505204	0.00714466	0	0	0.42265
Amino Acids and Derivatives	Common_Pathway_For_Synthesis_of_Aromatic_Compounds_(DAHP_synthase_to_chorismate)	2-keto-3-deoxy-D-arabino-heptulosonate-7-phosphate synthase II (EC 2.5.1.54)	0	0	0.242424	0.34284	0.42265
Amino Acids and Derivatives	Alanine_biosynthesis	Branched-chain amino acid aminotransferase (EC 2.6.1.42)	0.0656765	0.0928806	0	0	0.42265
Amino Acids and Derivatives	Glycine_Biosynthesis	2-amino-3-ketobutyrate coenzyme A ligase (EC 2.3.1.29)	0.00505204	0.00714466	0	0	0.42265
Amino Acids and Derivatives	Chorismate_Synthesis	Chorismate mutase I (EC 5.4.99.5)	0.062422	0.088278	0	0	0.42265
Amino Acids and Derivatives	Proline,_4-hydroxyproline_uptake_and_utilization	Proline/sodium symporter PutP (TC 2.A.21.2.1)	0	0	0.727273	1.02852	0.42265
Amino Acids and Derivatives	Lysine_Biosynthesis_DAP_Pathway	Diaminopimelate epimerase (EC 5.1.1.7)	0.00505204	0.00714466	0.173611	0.245523	0.434029
Amino Acids and Derivatives	Proline,_4-hydroxyproline_uptake_and_utilization	L-Proline/Glycine betaine transporter ProP	0.393583	0.44488	0.127226	0.179925	0.496871
Amino Acids and Derivatives	Alanine_biosynthesis	Iron-sulfur cluster assembly scaffold protein IscU	0.0854086	0.0675922	0.381679	0.539776	0.519579
Amino Acids and Derivatives	Methionine_Degradation	S-adenosylmethionine synthetase (EC 2.5.1.6)	0.225914	0.204818	0.381679	0.539776	0.73216
Amino Acids and Derivatives	Lysine_Biosynthesis_DAP_Pathway	2,3,4,5-tetrahydropyridine-2,6-dicarboxylate N-acetyltransferase (EC 2.3.1.89)	0	0	0	0	1
Amino Acids and Derivatives	Polyamine_Metabolism	5'-methylthioadenosine nucleosidase (EC 3.2.2.16)	0	0	0	0	1
Carbohydrates	TCA_Cycle	Isocitrate dehydrogenase [NADP] (EC 1.1.1.42)	0.187648	0.0624415	0	0	0.0511534
Carbohydrates	Propanediol_utilization	Phosphate acetyltransferase (EC 2.3.1.8)	0.196077	0.141808	0	0	0.189706
Carbohydrates	Glycerate_metabolism	Pyruvate kinase (EC 2.7.1.40)	0.0258594	0.0265838	0	0	0.302727
Carbohydrates	Dehydrogenase_complexes	Dihydrolipoamide dehydrogenase of 2-oxoglutarate dehydrogenase (EC 1.8.1.4)	0.196077	0.141808	0.601675	0.440359	0.322069
Carbohydrates	Glycerol_and_Glycerol-3-phosphate_Uptake_and_Utilization	Glycerol-3-phosphate transporter	0.0652005	0.0718472	0	0	0.327977
Carbohydrates	Dehydrogenase_complexes	Pyruvate dehydrogenase E1 component alpha subunit (EC 1.2.4.1)	0.872391	1.02689	0	0	0.352553
Carbohydrates	Serine-glyoxylate_cycle	decarboxylase	0.487474	0.585501	0	0	0.360159
Carbohydrates	Glycolysis_and_Gluconeogenesis,_including_Archaeal_enzymes	Enolase (EC 4.2.1.11)	0.115245	0.15239	0	0	0.396813
Carbohydrates	Glycerate_metabolism	Glyoxylate carboligase (EC 4.1.1.47)	0.0101041	0.0142893	0	0	0.42265
Carbohydrates	Calvin-Benson_cycle	Ribose 5-phosphate isomerase B (EC 5.3.1.6)	0.0404163	0.0571573	0	0	0.42265
Carbohydrates	Lactose_and_Galactose_Uptake_and_Utilization	Transcriptional repressor of the lac operon	0.131353	0.185761	0	0	0.42265
Carbohydrates	Propionyl-CoA_to_Succinyl-CoA_Module	Propionyl-CoA carboxylase carboxyl transferase subunit (EC 6.4.1.3)	0.0252602	0.0357233	0	0	0.42265
Carbohydrates	Serine-glyoxylate_cycle	Citrate synthase (si) (EC 2.3.3.1)	0.0707285	0.100025	0	0	0.42265
Carbohydrates	Maltose_and_Maltodextrin_Utilization	Neopullulanase (EC 3.2.1.135)	0.0208073	0.029426	0	0	0.42265
Carbohydrates	Fermentations:_Mixed_acid	Pyruvate formate-lyase (EC 2.3.1.54)	0.249688	0.353112	0	0	0.42265
Carbohydrates	Pyruvate_Alanine_Serine_Interconversions	Alanine dehydrogenase (EC 1.4.1.1)	0.0208073	0.029426	0	0	0.42265
Carbohydrates	TCA_Cycle	Dihydrolipoamide succinyltransferase component (E2) of 2-oxoglutarate dehydrogenase complex (EC 2.3.1.61)	0.0707285	0.100025	0	0	0.42265
Carbohydrates	Mannose_Metabolism	Alpha-1,2-mannosidase	0	0	0.121212	0.17142	0.42265
Carbohydrates	Glyoxylate_bypass	Malate synthase (EC 2.3.3.9)	0.0101041	0.0142893	0	0	0.42265
Carbohydrates	Fermentations:_Mixed_acid	Acetate kinase (EC 2.7.2.1)	0.0454683	0.0643019	0	0	0.42265
Carbohydrates	Acetyl-CoA_fermentation_to_Butyrate	Acetoacetyl-CoA reductase (EC 1.1.1.36)	0.0101041	0.0142893	0	0	0.42265
Carbohydrates	Glycerol_fermenation_to_1,3-propanediol	Glycerol uptake facilitator protein	0.0151561	0.021434	0	0	0.42265
Carbohydrates	Peripheral_Glucose_Catabolism_Pathways	Glucose ABC transport system, inner membrane component 1	0.0101041	0.0142893	0	0	0.42265
Carbohydrates	One-carbon_metabolism_by_tetrahydropterines	Methenyltetrahydrofolate cyclohydrolase (EC 3.5.4.9)	0.110193	0.155836	0	0	0.42265
Carbohydrates	Pyruvate_metabolism_I:_anaplerotic_reactions,_PEP	NAD-dependent malic enzyme (EC 1.1.1.38)	0	0	0.347222	0.491046	0.42265
Carbohydrates	Serine-glyoxylate_cycle	Methylenetetrahydrofolate dehydrogenase (NADP+) (EC 1.5.1.5)	0.165289	0.233754	0	0	0.42265
Carbohydrates	Inositol_catabolism	Methylmalonate-semialdehyde dehydrogenase [inositol] (EC 1.2.1.27)	0.00505204	0.00714466	0	0	0.42265
Carbohydrates	Serine-glyoxylate_cycle	Phosphoenolpyruvate carboxykinase [ATP] (EC 4.1.1.49)	0	0	0.242424	0.34284	0.42265
Carbohydrates	Glycolysis_and_Gluconeogenesis	6-phosphofructokinase (EC 2.7.1.11)	0.0208073	0.029426	0	0	0.42265
Carbohydrates	Pentose_phosphate_pathway	Transketolase (EC 2.2.1.1)	0.0550964	0.0779181	0	0	0.42265
Carbohydrates	D-gluconate_and_ketogluconates_metabolism	Gluconate utilization system Gnt-I transcriptional repressor	0.0101041	0.0142893	0	0	0.42265
Carbohydrates	One-carbon_metabolism_by_tetrahydropterines	5-formyltetrahydrofolate cyclo-ligase (EC 6.3.3.2)	0.0303122	0.0428679	0	0	0.42265
Carbohydrates	Pyruvate_metabolism_II:_acetyl-CoA,_acetogenesis_from_pyruvate	Dihydrolipoamide acetyltransferase component of pyruvate dehydrogenase complex (EC 2.3.1.12)	0.0959887	0.135748	0	0	0.42265
Carbohydrates	Formaldehyde_assimilation:_Ribulose_monophosphate_pathway	D-arabino-3-hexulose 6-phosphate formaldehyde lyase	0.0416146	0.058852	0	0	0.42265
Carbohydrates	Serine-glyoxylate_cycle	Formate--tetrahydrofolate ligase (EC 6.3.4.3)	0	0	0.242424	0.34284	0.42265
Carbohydrates	Glycogen_metabolism	1,4-alpha-glucan (glycogen) branching enzyme, GH-13-type (EC 2.4.1.18)	0.220386	0.311672	0	0	0.42265
Carbohydrates	Sugar_utilization_in_Thermotogales	Ribose ABC transport system, permease protein RbsC (TC 3.A.1.2.1)	0.0101041	0.0142893	0	0	0.42265
Carbohydrates	Dehydrogenase_complexes	Acetoin dehydrogenase E1 component beta-subunit (EC 1.2.4.-)	0	0	0.242424	0.34284	0.42265
Carbohydrates	Pyruvate_Alanine_Serine_Interconversions	D-serine/D-alanine/glycine transporter	0.0208073	0.029426	0	0	0.42265
Carbohydrates	Photorespiration_(oxidative_C2_cycle)	Dihydrolipoamide dehydrogenase (EC 1.8.1.4)	0.0707285	0.100025	0	0	0.42265
Carbohydrates	Photorespiration_(oxidative_C2_cycle)	Glycine dehydrogenase [decarboxylating] (glycine cleavage system P2 protein) (EC 1.4.4.2)	0.0208073	0.029426	0	0	0.42265
Carbohydrates	Glycolysis_and_Gluconeogenesis	Glucose-6-phosphate isomerase (EC 5.3.1.9)	0.00505204	0.00714466	0	0	0.42265
Carbohydrates	Glycerol_and_Glycerol-3-phosphate_Uptake_and_Utilization	Thiosulfate sulfurtransferase GlpE (EC 2.8.1.1)	0	0	0.363636	0.514259	0.42265
Carbohydrates	Pyruvate_Alanine_Serine_Interconversions	D-alanine aminotransferase (EC 2.6.1.21)	0	0	0.363636	0.514259	0.42265
Carbohydrates	TCA_Cycle	Succinyl-CoA ligase [ADP-forming] alpha chain (EC 6.2.1.5)	0.676789	0.811722	0.173611	0.245523	0.477742
Carbohydrates	Mannose_Metabolism	Mannose-1-phosphate guanylyltransferase (GDP) (EC 2.7.7.22)	0.0303122	0.0428679	0.127226	0.179925	0.528965
Carbohydrates	TCA_Cycle	Fumarate hydratase class II (EC 4.2.1.2)	0.0656765	0.0928806	0.254453	0.359851	0.539399
Carbohydrates	Serine-glyoxylate_cycle	Succinate dehydrogenase flavoprotein subunit (EC 1.3.99.1)	0.116197	0.164327	0.381679	0.539776	0.564773
Carbohydrates	Calvin-Benson_cycle	Fructose-bisphosphate aldolase class I (EC 4.1.2.13)	0.550964	0.779181	0.173611	0.245523	0.570818
Carbohydrates	Pentose_phosphate_pathway	6-phosphogluconate dehydrogenase, decarboxylating (EC 1.1.1.44)	0.0550964	0.0779181	0.173611	0.245523	0.572102
Carbohydrates	Dehydrogenase_complexes	Pyruvate dehydrogenase E1 component beta subunit (EC 1.2.4.1)	0.0959887	0.135748	0.254453	0.359851	0.607432
Carbohydrates	Pyruvate_metabolism_I:_anaplerotic_reactions,_PEP	NADP-dependent malic enzyme (EC 1.1.1.40)	0.116197	0.164327	0.254453	0.359851	0.657291
Carbohydrates	Glycolysis_and_Gluconeogenesis,_including_Archaeal_enzymes	Pyruvate,phosphate dikinase (EC 2.7.9.1)	0.262706	0.371522	0.127226	0.179925	0.675271
Carbohydrates	TCA_Cycle	2-oxoglutarate dehydrogenase E1 component (EC 1.2.4.2)	0.0858846	0.121459	0.173611	0.245523	0.682103
Carbohydrates	TCA_Cycle	Succinyl-CoA ligase [ADP-forming] beta chain (EC 6.2.1.5)	0.0757805	0.10717	0.127226	0.179925	0.749517
Carbohydrates	Serine-glyoxylate_cycle	Malate dehydrogenase (EC 1.1.1.37)	0.0808326	0.114315	0.127226	0.179925	0.776211
Carbohydrates	Glycerol_and_Glycerol-3-phosphate_Uptake_and_Utilization	Glycerol-3-phosphate dehydrogenase [NAD(P)+] (EC 1.1.1.94)	0.146509	0.207195	0.173611	0.245523	0.910941
Carbohydrates	Glyoxylate_bypass	Aconitate hydratase (EC 4.2.1.3)	0.125825	0.0910082	0.127226	0.179925	0.992782
Carbohydrates	Entner-Doudoroff_Pathway	Non-phosphorylating glyceraldehyde-3-phosphate dehydrogenase (NADP) (EC 1.2.1.9)	0	0	0	0	1
Carbohydrates	Glycogen_metabolism	Predicted glycogen debranching enzyme (pullulanase-like, but lacking signal peptide)	0	0	0	0	1
Carbohydrates	Glycerol_and_Glycerol-3-phosphate_Uptake_and_Utilization	Glycerophosphoryl diester phosphodiesterase, periplasmic (EC 3.1.4.46)	0	0	0	0	1
Carbohydrates	Dehydrogenase_complexes	Dihydrolipoamide dehydrogenase of branched-chain alpha-keto acid dehydrogenase (EC 1.8.1.4)	0	0	0	0	1
Carbohydrates	Carboxysome	NADH dehydrogenase (EC 1.6.99.3)	0	0	0	0	1
Carbohydrates	Glycogen_metabolism	Glycogen biosynthesis protein GlgD, glucose-1-phosphate adenylyltransferase family	0	0	0	0	1
Carbohydrates	Sugar_utilization_in_Thermotogales	Glycerol kinase (EC 2.7.1.30)	0	0	0	0	1
Cell Division and Cell Cycle	Macromolecular_synthesis_operon	DNA primase (EC 2.7.7.-)	0.221338	0.156514	0	0	0.183511
Cell Division and Cell Cycle	Macromolecular_synthesis_operon	Carbamoyl-phosphate synthase small chain (EC 6.3.5.5)	0	0	0.127226	0.179925	0.42265
Cell Division and Cell Cycle	Macromolecular_synthesis_operon	YgjD/Kae1/Qri7 family, required for N6-threonylcarbamoyl adenosine t(6)A37 modification in tRNA	0.0959887	0.135748	0	0	0.42265
Cell Division and Cell Cycle	Macromolecular_synthesis_operon	SSU ribosomal protein S21p	0.00505204	0.00714466	0	0	0.42265
Cell Division and Cell Cycle	Bacterial_Cytoskeleton	Chromosome (plasmid) partitioning protein ParB	0.0353643	0.0500126	0	0	0.42265
Cell Division and Cell Cycle	Bacterial_Cytoskeleton	Rod shape-determining protein RodA	0.0252602	0.0357233	0	0	0.42265
Cell Division and Cell Cycle	Two_cell_division_clusters_relating_to_chromosome_partitioning	Ribosomal large subunit pseudouridine synthase B (EC 4.2.1.70)	0.00505204	0.00714466	0	0	0.42265
Cell Division and Cell Cycle	Two_cell_division_clusters_relating_to_chromosome_partitioning	Signal recognition particle, subunit Ffh SRP54 (TC 3.A.5.1.1)	0.0404163	0.0571573	0	0	0.42265
Cell Division and Cell Cycle	Bacterial_Cytoskeleton	Septum formation protein Maf	0.0202081	0.0285786	0	0	0.42265
Cell Division and Cell Cycle	Bacterial_Cytoskeleton	Cell division protein FtsQ	0.0404163	0.0571573	0	0	0.42265
Cell Division and Cell Cycle	Bacterial_Cytoskeleton	Cell division protein FtsL	0.0151561	0.021434	0	0	0.42265
Cell Division and Cell Cycle	Bacterial_Cytoskeleton	Septum site-determining protein MinD	0	0	0.520833	0.73657	0.42265
Cell Division and Cell Cycle	Control_of_cell_elongation_-_division_cycle_in_Bacilli	Endonuclease III (EC 4.2.99.18)	0.0202081	0.0285786	0.127226	0.179925	0.489849
Cell Division and Cell Cycle	Macromolecular_synthesis_operon	RNA polymerase sigma factor RpoD	1.26722	1.79212	2.25694	3.1918	0.726555
Cell Division and Cell Cycle	Bacterial_Cytoskeleton	Cell division protein FtsW	0.105617	0.0748923	0.127226	0.179925	0.886476
Cell Wall and Capsule	Peptidoglycan_biosynthesis--gjo	UDP-N-acetylmuramate--alanine ligase (EC 6.3.2.8)	0.087083	0.0617576	0	0	0.184302
Cell Wall and Capsule	Lipopolysaccharide_assembly	Lipoprotein releasing system ATP-binding protein LolD	0.120773	0.0863768	0	0	0.186619
Cell Wall and Capsule	Sialic_Acid_Metabolism	UDP-N-acetylglucosamine 2-epimerase (EC 5.1.3.14)	0.106692	0.109746	0	0	0.30294
Cell Wall and Capsule	KDO2-Lipid_A_biosynthesis	UDP-3-O-[3-hydroxymyristoyl] N-acetylglucosamine deacetylase (EC 3.5.1.-)	0.503229	0.617736	0	0	0.368411
Cell Wall and Capsule	Peptidoglycan_Biosynthesis	Rare lipoprotein A precursor	0.0416146	0.058852	0	0	0.42265
Cell Wall and Capsule	Major_Outer_Membrane_Proteins	Outer membrane protein W precursor	0.0252602	0.0357233	0	0	0.42265
Cell Wall and Capsule	LOS_core_oligosaccharide_biosynthesis	Putative two-domain glycosyltransferase	0.0353643	0.0500126	0	0	0.42265
Cell Wall and Capsule	Capsular_Polysaccharides_Biosynthesis_and_Assembly	Capsular polysaccharide biosynthesis protein CapD	0.0555724	0.0785912	0	0	0.42265
Cell Wall and Capsule	Peptidoglycan_Biosynthesis	D-alanine--D-alanine ligase (EC 6.3.2.4)	0.0606244	0.0857359	0	0	0.42265
Cell Wall and Capsule	KDO2-Lipid_A_biosynthesis	3-deoxy-manno-octulosonate cytidylyltransferase (EC 2.7.7.38)	0.0555724	0.0785912	0	0	0.42265
Cell Wall and Capsule	Sialic_Acid_Metabolism	TRAP-type transport system, periplasmic component, predicted N-acetylneuraminate-binding protein	0	0	4.72727	6.68537	0.42265
Cell Wall and Capsule	Teichoic_and_lipoteichoic_acids_biosynthesis	Undecaprenyl-phosphate N-acetylglucosaminyl 1-phosphate transferase (EC 2.7.8.-)	0.0353643	0.0500126	0	0	0.42265
Cell Wall and Capsule	Exopolysaccharide_Biosynthesis	Undecaprenyl-phosphate galactosephosphotransferase (EC 2.7.8.6)	0.0208073	0.029426	0	0	0.42265
Cell Wall and Capsule	Peptidoglycan_Biosynthesis	Multimodular transpeptidase-transglycosylase (EC 2.4.1.129) (EC 3.4.-.-)	0.0808326	0.114315	0	0	0.42265
Cell Wall and Capsule	Vibrio_Core_Oligosaccharide_Biosynthesis	O-antigen ligase	0.0656765	0.0928806	0	0	0.42265
Cell Wall and Capsule	KDO2-Lipid_A_biosynthesis	Acyl-[acyl-carrier-protein]--UDP-N-acetylglucosamine O-acyltransferase (EC 2.3.1.129)	0.0656765	0.0928806	0	0	0.42265
Cell Wall and Capsule	Lipopolysaccharide-related_cluster_in_Alphaproteobacteria	Tetraacyldisaccharide 4'-kinase (EC 2.7.1.130)	0.0404163	0.0571573	0	0	0.42265
Cell Wall and Capsule	LOS_core_oligosaccharide_biosynthesis	D-glycero-beta-D-manno-heptose 7-phosphate kinase	0.0101041	0.0142893	0	0	0.42265
Cell Wall and Capsule	Recycling_of_Peptidoglycan_Amino_Sugars	Beta N-acetyl-glucosaminidase (EC 3.2.1.52)	0.00505204	0.00714466	0	0	0.42265
Cell Wall and Capsule	KDO2-Lipid_A_biosynthesis	Lipid-A-disaccharide synthase (EC 2.4.1.182)	0.116197	0.164327	0	0	0.42265
Cell Wall and Capsule	Sialic_Acid_Metabolism	N-acetylneuraminate lyase (EC 4.1.3.3)	0	0	1.33333	1.88562	0.42265
Cell Wall and Capsule	Murein_Hydrolases	Soluble lytic murein transglycosylase precursor (EC 3.2.1.-)	0.0404163	0.0571573	0	0	0.42265
Cell Wall and Capsule	YjeE	YjeF protein, function unknown	0.249688	0.353112	0	0	0.42265
Cell Wall and Capsule	KDO2-Lipid_A_biosynthesis	2-Keto-3-deoxy-D-manno-octulosonate-8-phosphate synthase (EC 2.5.1.55)	0.0101041	0.0142893	0	0	0.42265
Cell Wall and Capsule	Alginate_metabolism	Phosphomannomutase (EC 5.4.2.8)	0.0555724	0.0785912	0	0	0.42265
Cell Wall and Capsule	Rhamnose_containing_glycans	dTDP-4-dehydrorhamnose reductase (EC 1.1.1.133)	0.0151561	0.021434	0	0	0.42265
Cell Wall and Capsule	YjeE	ATPase YjeE, predicted to have essential role in cell wall biosynthesis	0.0303122	0.0428679	0	0	0.42265
Cell Wall and Capsule	Lipopolysaccharide_assembly	Outer membrane protein NlpB, lipoprotein component of the protein assembly complex (forms a complex with YaeT, YfiO, and YfgL)	0.0101041	0.0142893	0	0	0.42265
Cell Wall and Capsule	Lipopolysaccharide_assembly	Lipoprotein releasing system transmembrane protein LolE	0.0151561	0.021434	0	0	0.42265
Cell Wall and Capsule	Lipopolysaccharide_assembly	Lipoprotein releasing system transmembrane protein LolC	0.0707285	0.100025	0	0	0.42265
Cell Wall and Capsule	KDO2-Lipid_A_biosynthesis	Lipid A biosynthesis lauroyl acyltransferase (EC 2.3.1.-)	0.0151561	0.021434	0	0	0.42265
Cell Wall and Capsule	Sialic_Acid_Metabolism	N-acetylmannosamine kinase (EC 2.7.1.60)	0	0	2.18182	3.08556	0.42265
Cell Wall and Capsule	LOS_core_oligosaccharide_biosynthesis	UDP-galactose:(galactosyl) LPS alpha1,2-galactosyltransferase WaaW (EC 2.4.1.-)	0.0353643	0.0500126	0	0	0.42265
Cell Wall and Capsule	KDO2-Lipid_A_biosynthesis	UDP-3-O-[3-hydroxymyristoyl] glucosamine N-acyltransferase (EC 2.3.1.-)	0.0757805	0.10717	0	0	0.42265
Cell Wall and Capsule	Major_Outer_Membrane_Proteins	Outer membrane protein A precursor	0.0353643	0.0500126	0	0	0.42265
Cell Wall and Capsule	Outer_membrane	Outer membrane protein assembly factor YaeT precursor	0.0656765	0.0928806	0	0	0.42265
Cell Wall and Capsule	Peptidoglycan_biosynthesis--gjo	UDP-N-acetylmuramoylalanine--D-glutamate ligase (EC 6.3.2.9)	0.0252602	0.0357233	0	0	0.42265
Cell Wall and Capsule	Recycling_of_Peptidoglycan_Amino_Acids	AmpG permease	0.171769	0.242918	0	0	0.42265
Cell Wall and Capsule	Peptidoglycan_Biosynthesis	UDP-N-acetylenolpyruvoylglucosamine reductase (EC 1.1.1.158)	0.0505204	0.0714466	0	0	0.42265
Cell Wall and Capsule	Sialic_Acid_Metabolism	Sialic acid-induced transmembrane protein YjhT(NanM), possible mutarotase	0	0	0.363636	0.514259	0.42265
Cell Wall and Capsule	Sialic_Acid_Metabolism	TRAP-type transport system, large permease component, predicted N-acetylneuraminate transporter	0	0	3.39394	4.79976	0.42265
Cell Wall and Capsule	Sialic_Acid_Metabolism	PTS system, N-acetylglucosamine-specific IIA component (EC 2.7.1.69)	0	0	0.606061	0.857099	0.42265
Cell Wall and Capsule	Sialic_Acid_Metabolism	N-acetylmannosamine-6-phosphate 2-epimerase (EC 5.1.3.9)	0	0	0.606061	0.857099	0.42265
Cell Wall and Capsule	Sialic_Acid_Metabolism	Glucosamine-6-phosphate deaminase (EC 3.5.99.6)	0	0	1.21212	1.7142	0.42265
Cell Wall and Capsule	Sialic_Acid_Metabolism	TRAP-type transport system, small permease component, predicted N-acetylneuraminate transporter	0	0	0.727273	1.02852	0.42265
Cell Wall and Capsule	Peptidoglycan_Biosynthesis	UDP-N-acetylmuramoylalanyl-D-glutamyl-2,6-diaminopimelate--D-alanyl-D-alanine ligase (EC 6.3.2.10)	0.0707285	0.100025	0.636132	0.899627	0.468281
Cell Wall and Capsule	Peptidoglycan_Biosynthesis	UDP-N-acetylmuramoylalanyl-D-glutamate--2,6-diaminopimelate ligase (EC 6.3.2.13)	0.0707285	0.100025	0.636132	0.899627	0.468281
Cell Wall and Capsule	dTDP-rhamnose_synthesis	Glucose-1-phosphate thymidylyltransferase (EC 2.7.7.24)	0.0550964	0.0779181	0.347222	0.491046	0.489775
Cell Wall and Capsule	Sialic_Acid_Metabolism	Glucosamine--fructose-6-phosphate aminotransferase [isomerizing] (EC 2.6.1.16)	0.0416146	0.058852	0.242424	0.34284	0.495889
Cell Wall and Capsule	Exopolysaccharide_Biosynthesis	Glycosyl transferase, group 2 family protein	0.0303122	0.0428679	0.127226	0.179925	0.528965
Cell Wall and Capsule	Sialic_Acid_Metabolism	Phosphoglucosamine mutase (EC 5.4.2.10)	0.062422	0.088278	0.242424	0.34284	0.53907
Cell Wall and Capsule	Peptidoglycan_Biosynthesis	Phospho-N-acetylmuramoyl-pentapeptide-transferase (EC 2.7.8.13)	0.111145	0.157182	0.254453	0.359851	0.644553
Cell Wall and Capsule	Streptococcal_Hyaluronic_Acid_Capsule	UTP--glucose-1-phosphate uridylyltransferase (EC 2.7.7.9)	0	0	0	0	1
Cell Wall and Capsule	Colanic_acid_biosynthesis	Colanic acid biosynthesis glycosyl transferase WcaA	0	0	0	0	1
Cell Wall and Capsule	Teichoic_and_lipoteichoic_acids_biosynthesis	Poly(glycerol-phosphate) alpha-glucosyltransferase (EC 2.4.1.52)	0	0	0	0	1
Cell Wall and Capsule	Lipopolysaccharide-related_cluster_in_Alphaproteobacteria	Lipid A export ATP-binding/permease protein MsbA (EC 3.6.3.25)	0	0	0	0	1
Clustering-based subsystems	CBSS-281090.3.peg.464	Alanyl-tRNA synthetase (EC 6.1.1.7)	0.110669	0.0782568	0	0	0.183511
Clustering-based subsystems	A_Gammaproteobacteria_Cluster_Relating_to_Translation	Ribose-phosphate pyrophosphokinase (EC 2.7.6.1)	0.0410155	0.0290116	0	0	0.183591
Clustering-based subsystems	COG1399	3-oxoacyl-[acyl-carrier-protein] synthase, KASIII (EC 2.3.1.41)	0.0820309	0.0580232	0	0	0.183591
Clustering-based subsystems	Bacterial_Cell_Division	Cell division protein FtsK	0.216286	0.153019	0	0	0.18365
Clustering-based subsystems	CBSS-316057.3.peg.563	TldD protein, part of proposed TldE/TldD proteolytic complex (PMID 12029038)	0	0	0.248439	0.175827	0.183743
Clustering-based subsystems	A_Gammaproteobacteria_Cluster_Relating_to_Translation	Peptide chain release factor 1	0.120773	0.0863768	0	0	0.186619
Clustering-based subsystems	Bacterial_Cell_Division	Cell division protein FtsA	0.138203	0.099084	0	0	0.187291
Clustering-based subsystems	CBSS-393121.3.peg.2760	Protein export cytoplasm protein SecA ATPase RNA helicase (TC 3.A.5.1.1)	0.296642	0.213836	0	0	0.188795
Clustering-based subsystems	CBSS-258594.1.peg.3339	Glycosyl transferase, group 1	0.0967111	0.0703502	0	0	0.191323
Clustering-based subsystems	Bacterial_Cell_Division	Cell division protein FtsH (EC 3.4.24.-)	0.402735	0.298174	0	0	0.196301
Clustering-based subsystems	Ribonucleotide_reductase_cluster	Ribonucleotide reductase of class Ia (aerobic), alpha subunit (EC 1.17.4.1)	0.180921	0.136757	0	0	0.202261
Clustering-based subsystems	CBSS-160492.1.peg.550	rRNA small subunit methyltransferase I	0.0904607	0.0683784	0	0	0.202261
Clustering-based subsystems	RNA_modification_and_chromosome_partitioning_cluster	tRNA uridine 5-carboxymethylaminomethyl modification enzyme GidA	0.146033	0.112203	0	0	0.207036
Clustering-based subsystems	CBSS-393121.3.peg.2760	Peptide chain release factor 2	0.156137	0.123918	0	0	0.216711
Clustering-based subsystems	Conserved_gene_cluster_associated_with_Met-tRNA_formyltransferase	Ribonuclease HII (EC 3.1.26.4)	0.0618228	0.0509744	0	0	0.228446
Clustering-based subsystems	KH_domain_RNA_binding_protein_YlqC	SSU ribosomal protein S16p	0.0309114	0.0254872	0	0	0.228446
Clustering-based subsystems	LSU_ribosomal_proteins_cluster	LSU ribosomal protein L10p (P0)	0.0618228	0.0509744	0	0	0.228446
Clustering-based subsystems	Cell_division-ribosomal_stress_proteins_cluster	Transcription-repair coupling factor	0.171769	0.242918	1.49226	1.43812	0.322899
Clustering-based subsystems	CBSS-194948.1.peg.143	P protein	0.0652005	0.0718472	0	0	0.327977
Clustering-based subsystems	A_Glutathione-dependent_Thiol_Reductase_Associated_with_a_Step_in_Lysine_Biosynthesis	N-succinyl-L,L-diaminopimelate desuccinylase (EC 3.5.1.18)	1.16607	1.35025	0	0	0.346399
Clustering-based subsystems	RNA_modification_cluster	Ribonuclease P protein component (EC 3.1.26.5)	0.120297	0.149206	0	0	0.372343
Clustering-based subsystems	Cell_division-ribosomal_stress_proteins_cluster	SSU ribosomal protein S1p	0.130877	0.0959486	3.68029	4.41984	0.373845
Clustering-based subsystems	Possible_Ammonia_conversion_cluster	Allophanate hydrolase 2 subunit 1 (EC 3.5.1.54)	0.067474	0.0849314	0	0	0.377957
Clustering-based subsystems	CBSS-281090.3.peg.464	FIG004453: protein YceG like	1.03917	1.38475	0	0	0.399777
Clustering-based subsystems	EC49-61	Dihydrofolate reductase (EC 1.5.1.3)	3.66714	5.17541	0	0	0.421854
Clustering-based subsystems	CBSS-316273.3.peg.922	probable iron binding protein from the HesB_IscA_SufA family	0.0101041	0.0142893	0	0	0.42265
Clustering-based subsystems	CBSS-235.1.peg.567	C4-type zinc finger protein, DksA/TraR family	0.0353643	0.0500126	0	0	0.42265
Clustering-based subsystems	EC49-61	Organic solvent tolerance protein precursor	0.0707285	0.100025	0	0	0.42265
Clustering-based subsystems	CBSS-323097.3.peg.2594	Protein YicC	0.0208073	0.029426	0	0	0.42265
Clustering-based subsystems	CBSS-49338.1.peg.459	TRAP-type C4-dicarboxylate transport system, large permease component	0.110193	0.155836	0	0	0.42265
Clustering-based subsystems	Bacterial_Cell_Division	Cell division trigger factor (EC 5.2.1.8)	0.0909366	0.128604	0	0	0.42265
Clustering-based subsystems	Bacterial_Cell_Division	Signal recognition particle receptor protein FtsY (=alpha subunit) (TC 3.A.5.1.1)	0.0858846	0.121459	0	0	0.42265
Clustering-based subsystems	CBSS-316057.3.peg.3521	Thiol peroxidase, Bcp-type (EC 1.11.1.15)	0.00505204	0.00714466	0	0	0.42265
Clustering-based subsystems	COG1399	COG1399 protein, clustered with ribosomal protein L32p	0.0208073	0.029426	0	0	0.42265
Clustering-based subsystems	CBSS-280355.3.peg.2835	Biotin-protein ligase (EC 6.3.4.15)	0.0707285	0.100025	0	0	0.42265
Clustering-based subsystems	CBSS-393121.3.peg.1913	DNA ligase (EC 6.5.1.2)	0.171769	0.242918	0	0	0.42265
Clustering-based subsystems	CBSS-296591.1.peg.2330	UDP-glucose 4-epimerase (EC 5.1.3.2)	0.0550964	0.0779181	0	0	0.42265
Clustering-based subsystems	CBSS-265072.7.peg.546	Transcriptional regulator containing an amidase domain and an AraC-type DNA-binding HTH domain	0.00505204	0.00714466	0	0	0.42265
Clustering-based subsystems	Bacterial_Cell_Division	rRNA small subunit methyltransferase H	0.0252602	0.0357233	0	0	0.42265
Clustering-based subsystems	Conserved_gene_cluster_associated_with_Met-tRNA_formyltransferase	Rossmann fold nucleotide-binding protein Smf possibly involved in DNA uptake	0.0101041	0.0142893	0	0	0.42265
Clustering-based subsystems	CBSS-243277.1.peg.4359	Protein YcgL	0.0101041	0.0142893	0	0	0.42265
Clustering-based subsystems	NusA-TFII_Cluster	FIG000325: clustered with transcription termination protein NusA	0.0454683	0.0643019	0	0	0.42265
Clustering-based subsystems	Lipopolysaccharide_assembly_cluster	Arabinose 5-phosphate isomerase (EC 5.3.1.13)	0.0505204	0.0714466	0	0	0.42265
Clustering-based subsystems	NusA-TFII_Cluster	Transcription termination protein NusA	0.0808326	0.114315	0	0	0.42265
Clustering-based subsystems	CBSS-269801.1.peg.1715	Phosphopantetheine adenylyltransferase (EC 2.7.7.3)	0.00505204	0.00714466	0	0	0.42265
Clustering-based subsystems	Glycogen_metabolism_cluster	Glycogen synthase, ADP-glucose transglucosylase (EC 2.4.1.21)	0.110193	0.155836	0	0	0.42265
Clustering-based subsystems	LSU_ribosomal_proteins_cluster	LSU ribosomal protein L7/L12 (P1/P2)	0.0151561	0.021434	0	0	0.42265
Clustering-based subsystems	tRNA-methylthiotransferase_containing_cluster	Copper homeostasis protein CutE	0	0	0.173611	0.245523	0.42265
Clustering-based subsystems	CBSS-320372.3.peg.6046	Aspartate carbamoyltransferase (EC 2.1.3.2)	0.110193	0.155836	0	0	0.42265
Clustering-based subsystems	CBSS-196164.1.peg.461	Glutamate-1-semialdehyde aminotransferase (EC 5.4.3.8)	0.110193	0.155836	0	0	0.42265
Clustering-based subsystems	A_Gram-positive_cluster_that_relates_ribosomal_protein_L28P_to_a_set_of_uncharacterized_proteins	LSU ribosomal protein L28p	0.0101041	0.0142893	0	0	0.42265
Clustering-based subsystems	CBSS-83332.1.peg.3803	Propionyl-CoA carboxylase beta chain (EC 6.4.1.3)	0.0454683	0.0643019	0	0	0.42265
Clustering-based subsystems	CBSS-257314.1.peg.488	Putative Holliday junction resolvase	0.0101041	0.0142893	0	0	0.42265
Clustering-based subsystems	CBSS-56780.10.peg.1536	Metal-dependent hydrolase YbeY, involved in rRNA and/or ribosome maturation and assembly	0.00505204	0.00714466	0	0	0.42265
Clustering-based subsystems	CBSS-196164.1.peg.1690	Heme O synthase, protoheme IX farnesyltransferase (EC 2.5.1.-) COX10-CtaB	0.0353643	0.0500126	0	0	0.42265
Clustering-based subsystems	CBSS-393124.3.peg.2657	Methylated-DNA--protein-cysteine methyltransferase (EC 2.1.1.63)	0.0404163	0.0571573	0	0	0.42265
Clustering-based subsystems	CBSS-83331.1.peg.3039	Intramembrane protease RasP/YluC, implicated in cell division based on FtsL cleavage	0.0252602	0.0357233	0	0	0.42265
Clustering-based subsystems	Sporulation-related_Hypotheticals	UDP-N-acetylglucosamine 1-carboxyvinyltransferase (EC 2.5.1.7)	0.116197	0.164327	0	0	0.42265
Clustering-based subsystems	CBSS-316407.3.peg.2816	Lysine efflux permease	0.0101041	0.0142893	0	0	0.42265
Clustering-based subsystems	Glutaredoxin_3_containing_cluster	Protein export cytoplasm chaperone protein (SecB, maintains protein to be exported in unfolded state)	0.0151561	0.021434	0	0	0.42265
Clustering-based subsystems	Bacterial_Cell_Division	Cell division transporter, ATP-binding protein FtsE (TC 3.A.5.1.1)	0.0550964	0.0779181	0	0	0.42265
Clustering-based subsystems	NusA-TFII_Cluster	Ribosome-binding factor A	0.00505204	0.00714466	0	0	0.42265
Clustering-based subsystems	Bacterial_Cell_Division	Rod shape-determining protein MreC	0.0202081	0.0285786	0	0	0.42265
Clustering-based subsystems	RNA_modification_cluster	GTPase and tRNA-U34 5-formylation enzyme TrmE	0.0606244	0.0857359	0	0	0.42265
Clustering-based subsystems	A_Gram-positive_cluster_that_relates_ribosomal_protein_L28P_to_a_set_of_uncharacterized_proteins	Ribosome small subunit-stimulated GTPase EngC	0	0	0.173611	0.245523	0.42265
Clustering-based subsystems	A_Glutathione-dependent_Thiol_Reductase_Associated_with_a_Step_in_Lysine_Biosynthesis	FIG138056: a glutathione-dependent thiol reductase	0.31211	0.44139	0	0	0.42265
Clustering-based subsystems	CBSS-296591.1.peg.2330	NAD-dependent epimerase/dehydratase family protein	0.0550964	0.0779181	0	0	0.42265
Clustering-based subsystems	CBSS-342610.3.peg.283	D-tyrosyl-tRNA(Tyr) deacylase	0	0	0.347222	0.491046	0.42265
Clustering-based subsystems	Nucleoside_Catabolism_cluster	UDP-glucose dehydrogenase (EC 1.1.1.22)	0.0252602	0.0357233	0	0	0.42265
Clustering-based subsystems	CBSS-196164.1.peg.1690	Iron-sulfur cluster assembly ATPase protein SufC	0.110193	0.155836	0	0	0.42265
Clustering-based subsystems	Bacterial_Cell_Division	Cell division protein BolA	0.00505204	0.00714466	0	0	0.42265
Clustering-based subsystems	CBSS-296591.1.peg.2330	Lipid carrier : UDP-N-acetylgalactosaminyltransferase (EC 2.4.1.-)	0.0416146	0.058852	0	0	0.42265
Clustering-based subsystems	CBSS-83333.1.peg.946	Cell division inhibitor	0.0151561	0.021434	0	0	0.42265
Clustering-based subsystems	CBSS-262719.3.peg.410	LSU ribosomal protein L9p	0.0303122	0.0428679	0	0	0.42265
Clustering-based subsystems	CBSS-630.2.peg.3360	UPF0235 protein VC0458	0	0	0.242424	0.34284	0.42265
Clustering-based subsystems	CBSS-316057.3.peg.659	Putative activity regulator of membrane protease YbbK	0.0252602	0.0357233	0	0	0.42265
Clustering-based subsystems	Conjugative_transfer_related_cluster	Periplasmic thiol:disulfide interchange protein DsbA	0.0202081	0.0285786	0	0	0.42265
Clustering-based subsystems	CBSS-228410.1.peg.134	Ribonuclease HI (EC 3.1.26.4)	0.00505204	0.00714466	0	0	0.42265
Clustering-based subsystems	CBSS-176299.4.peg.1292	DNA recombination and repair protein RecO	0.0202081	0.0285786	0	0	0.42265
Clustering-based subsystems	CBSS-193567.1.peg.90	Glutamyl aminopeptidase (EC 3.4.11.7)	0	0	0.121212	0.17142	0.42265
Clustering-based subsystems	CBSS-393121.3.peg.2760	Peptidase, M23/M37 family	0.0151561	0.021434	0	0	0.42265
Clustering-based subsystems	CBSS-320388.3.peg.3759	S-adenosylhomocysteine nucleosidase (EC 3.2.2.9)	0.00505204	0.00714466	0	0	0.42265
Clustering-based subsystems	CBSS-342610.3.peg.1536	Predicted signal-transduction protein containing cAMP-binding and CBS domains	0.00505204	0.00714466	0	0	0.42265
Clustering-based subsystems	CBSS-280355.3.peg.2835	DinG family ATP-dependent helicase YoaA	0.0550964	0.0779181	0	0	0.42265
Clustering-based subsystems	Bacterial_Cell_Division	Cell division protein FtsJ	0.0252602	0.0357233	0	0	0.42265
Clustering-based subsystems	LSU_ribosomal_proteins_cluster	LSU ribosomal protein L1p (L10Ae)	0.0416146	0.058852	0	0	0.42265
Clustering-based subsystems	CBSS-296591.1.peg.2330	NAD-dependent epimerase/dehydratase	0.0550964	0.0779181	0	0	0.42265
Clustering-based subsystems	CBSS-280355.3.peg.2835	Dihydrodipicolinate reductase (EC 1.3.1.26)	0.0202081	0.0285786	0	0	0.42265
Clustering-based subsystems	CBSS-323850.3.peg.3269	Tyrosine recombinase XerC	0.0505204	0.0714466	0	0	0.42265
Clustering-based subsystems	CBSS-261594.1.peg.788	Cysteinyl-tRNA synthetase related protein	0.0101041	0.0142893	0	0	0.42265
Clustering-based subsystems	CBSS-323097.3.peg.2594	Guanylate kinase (EC 2.7.4.8)	0.0101041	0.0142893	0	0	0.42265
Clustering-based subsystems	CBSS-188.1.peg.9880	COG1565: Uncharacterized conserved protein	0.0707285	0.100025	0	0	0.42265
Clustering-based subsystems	CBSS-87626.3.peg.3639	Xaa-Pro aminopeptidase (EC 3.4.11.9)	0.0757805	0.10717	0	0	0.42265
Clustering-based subsystems	CBSS-257314.1.peg.488	Putative Holliday junction resolvase (EC 3.1.-.-)	0.0252602	0.0357233	0	0	0.42265
Clustering-based subsystems	CBSS-393121.3.peg.2760	Membrane proteins related to metalloendopeptidases	0.0202081	0.0285786	0	0	0.42265
Clustering-based subsystems	CBSS-83331.1.peg.3039	1-hydroxy-2-methyl-2-(E)-butenyl 4-diphosphate synthase (EC 1.17.7.1)	1.04683	1.48044	0	0	0.42265
Clustering-based subsystems	CBSS-290633.1.peg.1906	GTP-binding protein EngA	0.0959887	0.135748	0	0	0.42265
Clustering-based subsystems	Glutaredoxin_3_containing_cluster_2	Glutaredoxin 3	0.0101041	0.0142893	0	0	0.42265
Clustering-based subsystems	CBSS-342610.3.peg.1794	ADP-ribose pyrophosphatase (EC 3.6.1.13)	0.436954	0.617946	0	0	0.42265
Clustering-based subsystems	CoA-disulfide_reductase_(EC_1.8.1.14)_containing_cluster	CoA-disulfide reductase (EC 1.8.1.14)	0.062422	0.088278	0	0	0.42265
Clustering-based subsystems	CBSS-296591.1.peg.2330	dTDP-glucose 4,6-dehydratase (EC 4.2.1.46)	0.0550964	0.0779181	0	0	0.42265
Clustering-based subsystems	CBSS-188.1.peg.9880	COG1496: Uncharacterized conserved protein	0.111145	0.157182	1.39949	1.97918	0.454618
Clustering-based subsystems	Bacterial_RNA-metabolizing_Zn-dependent_hydrolases	Peptide deformylase (EC 3.5.1.88)	0.131353	0.185761	1.27226	1.79925	0.464814
Clustering-based subsystems	CBSS-176299.4.peg.1292	Holo-[acyl-carrier protein] synthase (EC 2.7.8.7)	0.0404163	0.0571573	0.381679	0.539776	0.465965
Clustering-based subsystems	CBSS-176280.1.peg.1561	Monofunctional biosynthetic peptidoglycan transglycosylase (EC 2.4.2.-)	0.0151561	0.021434	0.127226	0.179925	0.471783
Clustering-based subsystems	Bacterial_Cell_Division	Rod shape-determining protein MreB	0.977055	1.29697	0.173611	0.245523	0.474797
Clustering-based subsystems	Cell_division-ribosomal_stress_proteins_cluster	Peptidyl-tRNA hydrolase (EC 3.1.1.29)	0.0202081	0.0285786	0.127226	0.179925	0.489849
Clustering-based subsystems	CBSS-176280.1.peg.1561	Ribonuclease BN (EC 3.1.-.-)	0.0303122	0.0428679	0.173611	0.245523	0.497287
Clustering-based subsystems	CBSS-312309.3.peg.1965	Uridylate kinase (EC 2.7.4.-)	0.0505204	0.0714466	0.254453	0.359851	0.508891
Clustering-based subsystems	CBSS-296591.1.peg.2330	Nucleotide sugar epimerase	0.0416146	0.058852	0.173611	0.245523	0.529716
Clustering-based subsystems	CBSS-350688.3.peg.1509	SSU ribosomal protein S15p (S13e)	0.175393	0.226947	0.694444	0.982093	0.535765
Clustering-based subsystems	CBSS-376686.6.peg.291	Apolipoprotein N-acyltransferase (EC 2.3.1.-)	0.0454683	0.0643019	0.173611	0.245523	0.54142
Clustering-based subsystems	CBSS-176299.4.peg.1996B	ATP-dependent Clp protease ATP-binding subunit ClpA	0.661157	0.935017	0.173611	0.245523	0.541789
Clustering-based subsystems	CTP_synthase_(EC_6.3.4.2)_cluster	Inner membrane protein translocase component YidC, long form	0.0757805	0.10717	0.254453	0.359851	0.561061
Clustering-based subsystems	CBSS-350688.3.peg.1509	DNA polymerase III alpha subunit (EC 2.7.7.7)	0.207133	0.292931	0.694444	0.982093	0.561315
Clustering-based subsystems	DNA_replication_cluster_1	Chromosomal replication initiator protein DnaA	0.166241	0.136126	0.508906	0.719702	0.572255
Clustering-based subsystems	CBSS-176299.4.peg.1292	Signal peptidase I (EC 3.4.21.89)	0.0808326	0.114315	0.254453	0.359851	0.572283
Clustering-based subsystems	CBSS-393133.3.peg.2787	Thymidylate kinase (EC 2.7.4.9)	1.20579	0.970696	0.636132	0.899627	0.575766
Clustering-based subsystems	CBSS-312309.3.peg.1965	Translation elongation factor Ts	0.0454683	0.0643019	0.127226	0.179925	0.595479
Clustering-based subsystems	CBSS-138119.3.peg.2719	tRNA pseudouridine synthase B (EC 4.2.1.70)	0.0555724	0.0785912	0.127226	0.179925	0.644553
Clustering-based subsystems	Bacterial_RNA-metabolizing_Zn-dependent_hydrolases	Metallo-beta-lactamase family protein, RNA-specific	0.206657	0.187914	0.127226	0.179925	0.688199
Clustering-based subsystems	CBSS-235.1.peg.567	GTP-binding protein	0.242022	0.235278	0.381679	0.539776	0.761375
Clustering-based subsystems	CBSS-296591.1.peg.2330	Nucleoside-diphosphate sugar epimerase/dehydratase	0.109089	0.143691	0.173611	0.245523	0.768062
Clustering-based subsystems	Conjugative_transfer_related_cluster	Conjugative transfer protein TraA	0.525412	0.743044	0.636132	0.899627	0.899948
Clustering-based subsystems	CBSS-222523.1.peg.1311	Similar to ribosomal large subunit pseudouridine synthase D, Bacillus subtilis YjbO type	0	0	0	0	1
Clustering-based subsystems	CBSS-160492.1.peg.550	Predicted endonuclease distantly related to archaeal Holliday junction resolvase	0	0	0	0	1
Clustering-based subsystems	CBSS-176299.4.peg.1996A	Glycerophosphoryl diester phosphodiesterase (EC 3.1.4.46)	0	0	0	0	1
Clustering-based subsystems	COG1399	Ribonuclease E (EC 3.1.26.12)	0	0	0	0	1
Clustering-based subsystems	Glycogen_metabolism_cluster	Glucose-1-phosphate adenylyltransferase (EC 2.7.7.27)	0	0	0	0	1
Clustering-based subsystems	CBSS-87626.3.peg.3639	FIG001590: Putative conserved exported protein precursor	0	0	0	0	1
Cofactors, Vitamins, Prosthetic Groups, Pigments	Ubiquinone_Biosynthesis	Ubiquinone biosynthesis monooxygenase UbiB	0.221338	0.156514	0	0	0.183511
Cofactors, Vitamins, Prosthetic Groups, Pigments	Pterin_biosynthesis	GTP cyclohydrolase I (EC 3.5.4.16) type 1	0.0511195	0.0379752	0	0	0.197262
Cofactors, Vitamins, Prosthetic Groups, Pigments	Folate_Biosynthesis	Thymidylate synthase thyX (EC 2.1.1.-)	0.135929	0.101153	0	0	0.197756
Cofactors, Vitamins, Prosthetic Groups, Pigments	Folate_Biosynthesis	PqqC-like protein	0.0652005	0.0718472	0	0	0.327977
Cofactors, Vitamins, Prosthetic Groups, Pigments	YgfZ	Ferredoxin	0.471683	0.60163	0	0	0.383009
Cofactors, Vitamins, Prosthetic Groups, Pigments	Coenzyme_B12_biosynthesis	Outer membrane vitamin B12 receptor BtuB	0	0	0.121212	0.17142	0.42265
Cofactors, Vitamins, Prosthetic Groups, Pigments	Heme_and_Siroheme_Biosynthesis	Coproporphyrinogen III oxidase, aerobic (EC 1.3.3.3)	0.0454683	0.0643019	0	0	0.42265
Cofactors, Vitamins, Prosthetic Groups, Pigments	Heme_and_Siroheme_Biosynthesis	Porphobilinogen deaminase (EC 2.5.1.61)	0.0656765	0.0928806	0	0	0.42265
Cofactors, Vitamins, Prosthetic Groups, Pigments	YgfZ-Iron	Iron-binding ferritin-like antioxidant protein	0.0101041	0.0142893	0	0	0.42265
Cofactors, Vitamins, Prosthetic Groups, Pigments	Molybdenum_cofactor_biosynthesis	Molybdenum transport ATP-binding protein ModC (TC 3.A.1.8.1)	0.0202081	0.0285786	0	0	0.42265
Cofactors, Vitamins, Prosthetic Groups, Pigments	Heme_and_Siroheme_Biosynthesis	Uroporphyrinogen III decarboxylase (EC 4.1.1.37)	0.00505204	0.00714466	0	0	0.42265
Cofactors, Vitamins, Prosthetic Groups, Pigments	Folate_Biosynthesis	Folylpolyglutamate synthase (EC 6.3.2.17)	0.0252602	0.0357233	0	0	0.42265
Cofactors, Vitamins, Prosthetic Groups, Pigments	NAD_regulation	Nicotinamidase (EC 3.5.1.19)	0.00505204	0.00714466	0	0	0.42265
Cofactors, Vitamins, Prosthetic Groups, Pigments	Coenzyme_A_Biosynthesis	Dephospho-CoA kinase (EC 2.7.1.24)	0.00505204	0.00714466	0	0	0.42265
Cofactors, Vitamins, Prosthetic Groups, Pigments	Pyridoxin_(Vitamin_B6)_Biosynthesis	NAD-dependent glyceraldehyde-3-phosphate dehydrogenase (EC 1.2.1.12)	0.0550964	0.0779181	0	0	0.42265
Cofactors, Vitamins, Prosthetic Groups, Pigments	5-FCL-like_protein	Methylenetetrahydrofolate dehydrogenase (NADP+) (EC 1.5.1.5) / Methenyltetrahydrofolate cyclohydrolase (EC 3.5.4.9)	0.00505204	0.00714466	0	0	0.42265
Cofactors, Vitamins, Prosthetic Groups, Pigments	Pterin_biosynthesis	Dihydropteridine reductase (EC 1.5.1.34)	0	0	0.242424	0.34284	0.42265
Cofactors, Vitamins, Prosthetic Groups, Pigments	Biotin_biosynthesis	Adenosylmethionine-8-amino-7-oxononanoate aminotransferase (EC 2.6.1.62)	0.374532	0.529668	0	0	0.42265
Cofactors, Vitamins, Prosthetic Groups, Pigments	NAD_and_NADP_cofactor_biosynthesis_global	Nicotinamidase family protein YcaC	0.0550964	0.0779181	0	0	0.42265
Cofactors, Vitamins, Prosthetic Groups, Pigments	Cobalamin_synthesis	Sirohydrochlorin cobaltochelatase CbiK (EC 4.99.1.3)	0.0208073	0.029426	0	0	0.42265
Cofactors, Vitamins, Prosthetic Groups, Pigments	Molybdenum_cofactor_biosynthesis	Molybdopterin biosynthesis Mog protein, molybdochelatase	1.16521	1.64786	0	0	0.42265
Cofactors, Vitamins, Prosthetic Groups, Pigments	5-FCL-like_protein	Succinate dehydrogenase iron-sulfur protein (EC 1.3.99.1)	0.0505204	0.0714466	0	0	0.42265
Cofactors, Vitamins, Prosthetic Groups, Pigments	Heme_and_Siroheme_Biosynthesis	Glutamyl-tRNA synthetase (EC 6.1.1.17)	0.0353643	0.0500126	0	0	0.42265
Cofactors, Vitamins, Prosthetic Groups, Pigments	Heme_and_Siroheme_Biosynthesis	Protoporphyrinogen IX oxidase, novel form, HemJ (EC 1.3.-.-)	0.0151561	0.021434	0	0	0.42265
Cofactors, Vitamins, Prosthetic Groups, Pigments	Ubiquinone_Biosynthesis	3-polyprenyl-4-hydroxybenzoate carboxy-lyase UbiX (EC 4.1.1.-)	0.0353643	0.0500126	0	0	0.42265
Cofactors, Vitamins, Prosthetic Groups, Pigments	Ubiquinone_Biosynthesis	2-octaprenyl-6-methoxyphenol hydroxylase (EC 1.14.13.-)	0.0303122	0.0428679	0	0	0.42265
Cofactors, Vitamins, Prosthetic Groups, Pigments	Heme_and_Siroheme_Biosynthesis	Ferrochelatase, protoheme ferro-lyase (EC 4.99.1.1)	0.0353643	0.0500126	0	0	0.42265
Cofactors, Vitamins, Prosthetic Groups, Pigments	Biotin_biosynthesis	Dethiobiotin synthetase (EC 6.3.3.3)	0.0832293	0.117704	0	0	0.42265
Cofactors, Vitamins, Prosthetic Groups, Pigments	Lipoic_acid_metabolism	Octanoate-[acyl-carrier-protein]-protein-N-octanoyltransferase	0.0909366	0.128604	0	0	0.42265
Cofactors, Vitamins, Prosthetic Groups, Pigments	Heme_and_Siroheme_Biosynthesis	5-aminolevulinate synthase (EC 2.3.1.37)	0.0707285	0.100025	0	0	0.42265
Cofactors, Vitamins, Prosthetic Groups, Pigments	Ubiquinone_Biosynthesis	2-octaprenyl-3-methyl-6-methoxy-1,4-benzoquinol hydroxylase (EC 1.14.13.-)	0.0505204	0.0714466	0	0	0.42265
Cofactors, Vitamins, Prosthetic Groups, Pigments	YgfZ	Spore photoproduct lyase (EC 4.1.99.-)	0.0656765	0.0928806	0	0	0.42265
Cofactors, Vitamins, Prosthetic Groups, Pigments	Folate_Biosynthesis	Dihydrofolate synthase (EC 6.3.2.12)	0.0151561	0.021434	0	0	0.42265
Cofactors, Vitamins, Prosthetic Groups, Pigments	Coenzyme_B12_biosynthesis	CblY, a non-orthologous displasment for Alpha-ribazole-5'-phosphate phosphatase	0.0101041	0.0142893	0	0	0.42265
Cofactors, Vitamins, Prosthetic Groups, Pigments	YgfZ	YgfY COG2938	0.0202081	0.0285786	0	0	0.42265
Cofactors, Vitamins, Prosthetic Groups, Pigments	Menaquinone_Biosynthesis_via_Futalosine_--_gjo	3-polyprenyl-4-hydroxybenzoate carboxy-lyase (EC 4.1.1.-)	0.0454683	0.0643019	0	0	0.42265
Cofactors, Vitamins, Prosthetic Groups, Pigments	Thiamin_biosynthesis	Thiamin ABC transporter, ATPase component	0	0	0.363636	0.514259	0.42265
Cofactors, Vitamins, Prosthetic Groups, Pigments	YgfZ	Biotin synthase (EC 2.8.1.6)	0.0404163	0.0571573	0.848485	1.19994	0.441472
Cofactors, Vitamins, Prosthetic Groups, Pigments	YgfZ	Rhodanese-related sulfurtransferase	0.0101041	0.0142893	0.127226	0.179925	0.454618
Cofactors, Vitamins, Prosthetic Groups, Pigments	Menaquinone_Biosynthesis_via_Futalosine_--_gjo	4-hydroxybenzoate polyprenyltransferase (EC 2.5.1.-)	0.0151561	0.021434	0.127226	0.179925	0.471783
Cofactors, Vitamins, Prosthetic Groups, Pigments	YgfZ	NADH-ubiquinone oxidoreductase chain F (EC 1.6.5.3)	0.0606244	0.0857359	0.254453	0.359851	0.528965
Cofactors, Vitamins, Prosthetic Groups, Pigments	Heme_and_Siroheme_Biosynthesis	Porphobilinogen synthase (EC 4.2.1.24)	0.0404163	0.0571573	0.127226	0.179925	0.572283
Cofactors, Vitamins, Prosthetic Groups, Pigments	NAD_and_NADP_cofactor_biosynthesis_global	NAD kinase (EC 2.7.1.23)	0.120773	0.0863768	0.254453	0.359851	0.65559
Cofactors, Vitamins, Prosthetic Groups, Pigments	methanopterin_biosynthesis	GTP cyclohydrolase III (methanopterin)	0.682025	0.964529	0.381679	0.539776	0.725315
Cofactors, Vitamins, Prosthetic Groups, Pigments	Menaquinone_and_Phylloquinone_Biosynthesis	Naphthoate synthase (EC 4.1.3.36)	0.165289	0.233754	0.173611	0.245523	0.973973
Cofactors, Vitamins, Prosthetic Groups, Pigments	5-FCL-like_protein	Pyruvate dehydrogenase E1 component (EC 1.2.4.1)	0	0	0	0	1
Cofactors, Vitamins, Prosthetic Groups, Pigments	Molybdenum_cofactor_biosynthesis	Molybdopterin biosynthesis protein MoeB	0	0	0	0	1
Cofactors, Vitamins, Prosthetic Groups, Pigments	Molybdenum_cofactor_biosynthesis	Molybdopterin biosynthesis protein MoeA	0	0	0	0	1
Cofactors, Vitamins, Prosthetic Groups, Pigments	Riboflavin,_FMN_and_FAD_metabolism	Riboflavin synthase alpha chain (EC 2.5.1.9)	0	0	0	0	1
DNA Metabolism	DNA_repair,_UvrABC_system	Excinuclease ABC subunit B	0.216286	0.153019	0	0	0.18365
DNA Metabolism	DNA_repair,_bacterial	Single-stranded DNA-binding protein	0.097187	0.0708159	0	0	0.191796
DNA Metabolism	DNA-replication	DNA polymerase III epsilon subunit (EC 2.7.7.7)	0.0803566	0.0675566	0	0	0.234563
DNA Metabolism	DNA_repair,_UvrABC_system	Excinuclease ABC subunit A	0.28749	0.29745	0	0	0.305035
DNA Metabolism	DNA_repair,_bacterial_MutL-MutS_system	DNA mismatch repair protein MutS	0.448679	0.422887	0.127226	0.179925	0.402717
DNA Metabolism	DNA-replication	DNA polymerase III delta prime subunit (EC 2.7.7.7)	1.80459	2.51999	0	0	0.417781
DNA Metabolism	DNA-replication	Exodeoxyribonuclease V gamma chain (EC 3.1.11.5)	0.0202081	0.0285786	0	0	0.42265
DNA Metabolism	DNA-replication	DNA polymerase III chi subunit (EC 2.7.7.7)	0.0202081	0.0285786	0	0	0.42265
DNA Metabolism	DNA_topoisomerases,_Type_II,_ATP-dependent	DNA gyrase subunit A (EC 5.99.1.3)	0.181873	0.257208	0	0	0.42265
DNA Metabolism	DNA_repair,_bacterial	DNA-damage-inducible protein J	0.0707285	0.100025	0	0	0.42265
DNA Metabolism	DNA_repair,_bacterial_MutL-MutS_system	DNA mismatch repair protein MutL	0.0656765	0.0928806	0	0	0.42265
DNA Metabolism	Plasmid_replication	Chromosome (plasmid) partitioning protein ParA	0.0151561	0.021434	0	0	0.42265
DNA Metabolism	DNA_structural_proteins,_bacterial	Integration host factor alpha subunit	0.00505204	0.00714466	0	0	0.42265
DNA Metabolism	DNA_repair,_bacterial	DNA repair protein RecN	0.0656765	0.0928806	0	0	0.42265
DNA Metabolism	DNA_repair,_bacterial	DNA repair protein RadA	0.0404163	0.0571573	0	0	0.42265
DNA Metabolism	DNA_processing_cluster	FIG000557: hypothetical protein co-occurring with RecR	0.0252602	0.0357233	0	0	0.42265
DNA Metabolism	DNA-replication	ATP-dependent DNA helicase RecG (EC 3.6.1.-)	0.0707285	0.100025	0	0	0.42265
DNA Metabolism	DNA_Repair_Base_Excision	Formamidopyrimidine-DNA glycosylase (EC 3.2.2.23)	0.0151561	0.021434	0	0	0.42265
DNA Metabolism	DNA_repair,_bacterial_RecBCD_pathway	RecD-like DNA helicase YrrC	0.0353643	0.0500126	0	0	0.42265
DNA Metabolism	DNA_processing_cluster	Recombination protein RecR	0.0606244	0.0857359	0	0	0.42265
DNA Metabolism	RuvABC_plus_a_hypothetical	FIG000859: hypothetical protein YebC	0.0252602	0.0357233	0	0	0.42265
DNA Metabolism	DNA-replication	Crossover junction endodeoxyribonuclease RuvC (EC 3.1.22.4)	0.0353643	0.0500126	0	0	0.42265
DNA Metabolism	DNA_repair,_bacterial_UvrD_and_related_helicases	ATP-dependent DNA helicase UvrD/PcrA	0.0454683	0.0643019	0	0	0.42265
DNA Metabolism	DNA_repair,_bacterial_RecFOR_pathway	DNA recombination and repair protein RecF	0.0252602	0.0357233	0	0	0.42265
DNA Metabolism	DNA_repair,_bacterial_RecFOR_pathway	Single-stranded-DNA-specific exonuclease RecJ (EC 3.1.-.-)	0.101041	0.142893	0	0	0.42265
DNA Metabolism	DNA_repair,_bacterial_UvrD_and_related_helicases	ATP-dependent DNA helicase Rep	0	0	0.347222	0.491046	0.42265
DNA Metabolism	DNA-replication	Replicative DNA helicase (EC 3.6.1.-)	0.0404163	0.0571573	0	0	0.42265
DNA Metabolism	DNA_replication,_archaeal	Replication factor C small subunit	0.00505204	0.00714466	0	0	0.42265
DNA Metabolism	DNA_repair,_bacterial	Exodeoxyribonuclease VII small subunit (EC 3.1.11.6)	0.0252602	0.0357233	0	0	0.42265
DNA Metabolism	DNA-replication	DNA polymerase III beta subunit (EC 2.7.7.7)	0.0707285	0.100025	0	0	0.42265
DNA Metabolism	Restriction-Modification_System	Putative DNA-binding protein in cluster with Type I restriction-modification system	0	0	0.727273	1.02852	0.42265
DNA Metabolism	DNA_repair,_bacterial	Exodeoxyribonuclease VII large subunit (EC 3.1.11.6)	4.24627	5.78109	0.173611	0.245523	0.424107
DNA Metabolism	YcfH	Putative deoxyribonuclease YcfH	4.84186	6.77254	0.381679	0.539776	0.450149
DNA Metabolism	DNA_structural_proteins,_bacterial	Integration host factor beta subunit	0.0101041	0.0142893	0.127226	0.179925	0.454618
DNA Metabolism	Uracil-DNA_glycosylase	Uracil-DNA glycosylase, family 4	0.0101041	0.0142893	0.127226	0.179925	0.454618
DNA Metabolism	DNA-replication	Holliday junction DNA helicase RuvB	0.0404163	0.0571573	0.381679	0.539776	0.465965
DNA Metabolism	DNA_repair,_bacterial	DNA repair protein RadC	0.0151561	0.021434	0.127226	0.179925	0.471783
DNA Metabolism	RuvABC_plus_a_hypothetical	Holliday junction DNA helicase RuvA	0.0202081	0.0285786	0.127226	0.179925	0.489849
DNA Metabolism	DNA_Repair_Base_Excision	DNA-3-methyladenine glycosylase II (EC 3.2.2.21)	0.0454683	0.0643019	0.254453	0.359851	0.499244
DNA Metabolism	DNA_repair,_bacterial	Exodeoxyribonuclease III (EC 3.1.11.2)	0.0454683	0.0643019	0.173611	0.245523	0.54142
DNA Metabolism	DNA_topoisomerases,_Type_II,_ATP-dependent	Topoisomerase IV subunit A (EC 5.99.1.-)	0.0959887	0.135748	0.254453	0.359851	0.607432
DNA Metabolism	DNA-replication	DNA polymerase III subunits gamma and tau (EC 2.7.7.7)	0.0915358	0.089037	0.173611	0.245523	0.6921
DNA Metabolism	DNA_repair,_bacterial	DNA recombination protein RmuC	0.0707285	0.100025	0.127226	0.179925	0.722834
DNA Metabolism	DNA_Repair_Base_Excision	DNA polymerase I (EC 2.7.7.7)	0.171769	0.242918	0.127226	0.179925	0.84593
DNA Metabolism	DNA-replication	Helicase PriA essential for oriC/DnaA-independent DNA replication	0.121249	0.171472	0.127226	0.179925	0.974501
DNA Metabolism	DNA_repair,_UvrABC_system	Excinuclease ABC subunit C	0	0	0	0	1
Fatty Acids, Lipids, and Isoprenoids	Glycerolipid_and_Glycerophospholipid_Metabolism_in_Bacteria	1-acyl-sn-glycerol-3-phosphate acyltransferase (EC 2.3.1.51)	0.0410155	0.0290116	0	0	0.183591
Fatty Acids, Lipids, and Isoprenoids	Fatty_Acid_Biosynthesis_FASII	3-oxoacyl-[acyl-carrier-protein] synthase, KASII (EC 2.3.1.41)	0.123646	0.101949	0	0	0.228446
Fatty Acids, Lipids, and Isoprenoids	Fatty_Acid_Biosynthesis_FASII	(3R)-hydroxymyristoyl-[acyl carrier protein] dehydratase (EC 4.2.1.-)	0.130401	0.143694	0	0	0.327977
Fatty Acids, Lipids, and Isoprenoids	Glycerolipid_and_Glycerophospholipid_Metabolism_in_Bacteria	Phosphatidate cytidylyltransferase (EC 2.7.7.41)	0.925027	1.24444	0	0	0.403432
Fatty Acids, Lipids, and Isoprenoids	Archaeal_lipids	Dimethylallyltransferase (EC 2.5.1.1)	0.0101041	0.0142893	0	0	0.42265
Fatty Acids, Lipids, and Isoprenoids	Archaeal_lipids	Isopentenyl-diphosphate delta-isomerase, FMN-dependent (EC 5.3.3.2)	0.0151561	0.021434	0	0	0.42265
Fatty Acids, Lipids, and Isoprenoids	Fatty_Acid_Biosynthesis_FASII	Acetyl-coenzyme A carboxyl transferase alpha chain (EC 6.4.1.2)	0.00505204	0.00714466	0	0	0.42265
Fatty Acids, Lipids, and Isoprenoids	Polyhydroxybutyrate_metabolism	D-beta-hydroxybutyrate dehydrogenase (EC 1.1.1.30)	0.00505204	0.00714466	0	0	0.42265
Fatty Acids, Lipids, and Isoprenoids	Glycerolipid_and_Glycerophospholipid_Metabolism_in_Bacteria	Phosphatidylserine decarboxylase (EC 4.1.1.65)	0.0353643	0.0500126	0	0	0.42265
Fatty Acids, Lipids, and Isoprenoids	Archaeal_lipids	Acetyl-CoA acetyltransferase (EC 2.3.1.9)	0.0404163	0.0571573	0	0	0.42265
Fatty Acids, Lipids, and Isoprenoids	Polyhydroxybutyrate_metabolism	Polyhydroxyalkanoic acid synthase	0.0909366	0.128604	0	0	0.42265
Fatty Acids, Lipids, and Isoprenoids	Glycerolipid_and_Glycerophospholipid_Metabolism_in_Bacteria	Acyl carrier protein	0.0303122	0.0428679	0	0	0.42265
Fatty Acids, Lipids, and Isoprenoids	Fatty_Acid_Biosynthesis_FASII	Biotin carboxylase of acetyl-CoA carboxylase (EC 6.3.4.14)	0	0	0.381679	0.539776	0.42265
Fatty Acids, Lipids, and Isoprenoids	Glycerolipid_and_Glycerophospholipid_Metabolism_in_Bacteria	Dihydroxyacetone kinase family protein	0.00505204	0.00714466	0	0	0.42265
Fatty Acids, Lipids, and Isoprenoids	Glycerolipid_and_Glycerophospholipid_Metabolism_in_Bacteria	Diacylglycerol kinase (EC 2.7.1.107)	0.0151561	0.021434	0	0	0.42265
Fatty Acids, Lipids, and Isoprenoids	Carotenoids	Geranyltranstransferase (farnesyldiphosphate synthase) (EC 2.5.1.10)	0.0353643	0.0500126	0	0	0.42265
Fatty Acids, Lipids, and Isoprenoids	Fatty_Acid_Biosynthesis_FASII	3-oxoacyl-[acyl-carrier protein] reductase (EC 1.1.1.100)	0.0404163	0.0571573	0.173611	0.245523	0.526145
Fatty Acids, Lipids, and Isoprenoids	Fatty_acid_degradation_regulons	Enoyl-CoA hydratase (EC 4.2.1.17)	0.0555724	0.0785912	0.127226	0.179925	0.644553
Fatty Acids, Lipids, and Isoprenoids	Fatty_Acid_Biosynthesis_FASII	Enoyl-[acyl-carrier-protein] reductase [NADH] (EC 1.3.1.9)	0.501396	0.585206	0.428064	0.318469	0.885921
Fatty Acids, Lipids, and Isoprenoids	Fatty_Acid_Biosynthesis_FASII	Biotin carboxyl carrier protein	0.156613	0.221484	0.127226	0.179925	0.891532
Fatty Acids, Lipids, and Isoprenoids	Archaeal_lipids	Geranylgeranyl pyrophosphate synthetase (EC 2.5.1.29)	0	0	0	0	1
Fatty Acids, Lipids, and Isoprenoids	Fatty_Acid_Biosynthesis_FASII	Acetyl-coenzyme A carboxyl transferase beta chain (EC 6.4.1.2)	0	0	0	0	1
Fatty Acids, Lipids, and Isoprenoids	Isoprenoid_Biosynthesis	1-deoxy-D-xylulose 5-phosphate synthase (EC 2.2.1.7)	0	0	0	0	1
Iron acquisition and metabolism	Heme,_hemin_uptake_and_utilization_systems_in_GramNegatives	Paraquat-inducible protein B	0	0	0.173611	0.245523	0.42265
Iron acquisition and metabolism	Transport_of_Iron	Iron-regulated protein A precursor	0.0101041	0.0142893	0	0	0.42265
Iron acquisition and metabolism	Heme,_hemin_uptake_and_utilization_systems_in_GramPositives	Two-component sensor kinase SA14-24	0	0	0.121212	0.17142	0.42265
Iron acquisition and metabolism	ABC-type_iron_transport_system	ABC-type Fe3+ transport system, periplasmic component	0.0208073	0.029426	0	0	0.42265
Iron acquisition and metabolism	Heme,_hemin_uptake_and_utilization_systems_in_GramNegatives	Iron compound ABC uptake transporter ATP-binding protein	0.0416146	0.058852	0	0	0.42265
Iron acquisition and metabolism	Heme,_hemin_uptake_and_utilization_systems_in_GramPositives	Iron compound ABC uptake transporter substrate-binding protein	0.124844	0.176556	0	0	0.42265
Iron acquisition and metabolism	Ferrous_iron_transporter_EfeUOB,_low-pH-induced	Ferrous iron transport periplasmic protein EfeO, contains peptidase-M75 domain and (frequently) cupredoxin-like domain	0.0101041	0.0142893	0	0	0.42265
Iron acquisition and metabolism	Siderophore_Anthrachelin	Uncharacterized iron compound ABC uptake transporter, ATP-binding protein	0.0208073	0.029426	0	0	0.42265
Iron acquisition and metabolism	Campylobacter_Iron_Metabolism	Magnesium and cobalt transport protein CorA	0.0303122	0.0428679	0.848485	1.19994	0.436671
Iron acquisition and metabolism	Heme,_hemin_uptake_and_utilization_systems_in_GramPositives	Zn-dependent hydrolase YycJ/WalJ, required for cell wall metabolism and coordination of cell division with DNA replication	0	0	0	0	1
Membrane Transport	HtrA_and_Sec_secretion	Preprotein translocase secY subunit (TC 3.A.5.1.1)	0.0977862	0.0766763	0	0	0.213073
Membrane Transport	HtrA_and_Sec_secretion	Protein-export membrane protein SecF (TC 3.A.5.1.1)	0.0404163	0.0571573	0.474449	0.430288	0.288962
Membrane Transport	Type_III_secretion_systems	type III secretion protein HrpP	0	0	0.121212	0.17142	0.42265
Membrane Transport	HtrA_and_Sec_secretion	Preprotein translocase subunit SecG (TC 3.A.5.1.1)	0.00505204	0.00714466	0	0	0.42265
Membrane Transport	Ton_and_Tol_transport_systems	Tol biopolymer transport system, TolR protein	0.0555724	0.0785912	0	0	0.42265
Membrane Transport	pVir_Plasmid_of_Campylobacter	ATPase required for both assembly of type IV secretion complex and secretion of T-DNA complex, VirB11	0.00505204	0.00714466	0	0	0.42265
Membrane Transport	Vir-like_type_4_secretion_system	Outer membrane and periplasm component of type IV secretion of T-DNA complex, has secretin-like domain, VirB9	0.0252602	0.0357233	0	0	0.42265
Membrane Transport	Ton_and_Tol_transport_systems	TPR repeat containing exported protein	0.0101041	0.0142893	0	0	0.42265
Membrane Transport	HtrA_and_Sec_secretion	Protein-export membrane protein SecD (TC 3.A.5.1.1)	0.131353	0.185761	0	0	0.42265
Membrane Transport	Ton_and_Tol_transport_systems	tolB protein precursor, periplasmic protein involved in the tonb-independent uptake of group A colicins	0.116197	0.164327	0	0	0.42265
Membrane Transport	Ton_and_Tol_transport_systems	Type I secretion outer membrane protein, TolC precursor	0.0505204	0.0714466	0	0	0.42265
Membrane Transport	Twin-arginine_translocation_system	Twin-arginine translocation protein TatC	0.0202081	0.0285786	0	0	0.42265
Membrane Transport	Twin-arginine_translocation_system	Twin-arginine translocation protein TatA	0.0252602	0.0357233	0	0	0.42265
Membrane Transport	ECF_class_transporters	Substrate-specific component BioY of biotin ECF transporter	0.0101041	0.0142893	0	0	0.42265
Membrane Transport	Multi-subunit_cation_antiporter	Na(+) H(+) antiporter subunit A	0	0	0.347222	0.491046	0.42265
Membrane Transport	Ton_and_Tol_transport_systems	Biopolymer transport protein ExbD/TolR	0	0	0.520833	0.73657	0.42265
Membrane Transport	ABC_transporter_branched-chain_amino_acid_(TC_3.A.1.4.1)	Branched-chain amino acid transport ATP-binding protein LivG (TC 3.A.1.4.1)	0	0	0.173611	0.245523	0.42265
Membrane Transport	ABC_transporter_oligopeptide_(TC_3.A.1.5.1)	Oligopeptide transport ATP-binding protein OppD (TC 3.A.1.5.1)	0.0550964	0.0779181	0	0	0.42265
Membrane Transport	ECF_class_transporters	Transmembrane component of general energizing module of ECF transporters	0.00505204	0.00714466	0	0	0.42265
Membrane Transport	pVir_Plasmid_of_Campylobacter	Inner membrane protein forms channel for type IV secretion of T-DNA complex, VirB8	0.0404163	0.0571573	0	0	0.42265
Membrane Transport	Vir-like_type_4_secretion_system	Inner membrane protein forms channel for type IV secretion of T-DNA complex, VirB3	0.0101041	0.0142893	0	0	0.42265
Membrane Transport	sigma-Fimbriae	Sigma-fimbriae uncharacterized paralogous subunit	0.0101041	0.0142893	0	0	0.42265
Membrane Transport	sigma-Fimbriae	Sigma-fimbriae usher protein	0.0303122	0.0428679	0	0	0.42265
Membrane Transport	Vir-like_type_4_secretion_system	Inner membrane protein of type IV secretion of T-DNA complex, TonB-like, VirB10	0.0454683	0.0643019	0	0	0.42265
Membrane Transport	Vir-like_type_4_secretion_system	Peptidoglycan hydrolase VirB1, involved in T-DNA transfer	0.0606244	0.0857359	0	0	0.42265
Membrane Transport	Conjugative_transfer	IncF plasmid conjugative transfer protein TraG	0.328382	0.464403	0	0	0.42265
Membrane Transport	Proton-dependent_Peptide_Transporters	Di/tripeptide permease DtpB	0.0208073	0.029426	0	0	0.42265
Membrane Transport	Ton_and_Tol_transport_systems	Putative TolA protein	0.0808326	0.114315	0	0	0.42265
Membrane Transport	NhaA,_NhaD_and_Sodium-dependent_phosphate_transporters	Na+/H+ antiporter NhaA type	0.00505204	0.00714466	0	0	0.42265
Membrane Transport	Vir-like_type_4_secretion_system	Major pilus subunit of type IV secretion complex, VirB2	0.0151561	0.021434	0.254453	0.359851	0.446348
Membrane Transport	Ton_and_Tol_transport_systems	MotA/TolQ/ExbB proton channel family protein	0.0454683	0.0643019	0.173611	0.245523	0.54142
Membrane Transport	pVir_Plasmid_of_Campylobacter	DNA topoisomerase I (EC 5.99.1.2)	0.231918	0.221627	0.173611	0.245523	0.815528
Membrane Transport	ABC_transporter_of_unknown_substrate_X	Possible ABC transporter, periplasmic substrate X binding protein precursor	0	0	0	0	1
Miscellaneous	At2g23840	DNA-directed RNA polymerase alpha subunit (EC 2.7.7.6)	0.0955127	0.0698899	0	0	0.19298
Miscellaneous	Competence_or_DNA_damage-inducible_protein_CinA_and_related_protein_families	Lipoate synthase	0.107291	0.0813889	0	0	0.203293
Miscellaneous	ZZ_gjo_need_homes	Proposed peptidoglycan lipid II flippase MurJ	0.166241	0.136126	0	0	0.226294
Miscellaneous	At3g21300	Aspartyl-tRNA(Asn) amidotransferase subunit B (EC 6.3.5.6)	0.0753046	0.0682728	0	0	0.25915
Miscellaneous	COG2302	Cell division protein FtsZ (EC 3.4.24.-)	0.169114	0.119626	0.856128	0.636938	0.26467
Miscellaneous	ZZ_gjo_need_homes	Sodium/glutamate symport protein	0.0702525	0.0697177	0	0	0.290196
Miscellaneous	Experimental-Ubiquinone_BiosynthesisVDC	Ubiquinone/menaquinone biosynthesis methyltransferase UbiE (EC 2.1.1.-)	0.0702525	0.0697177	0	0	0.290196
Miscellaneous	At3g21300	Aspartyl-tRNA(Asn) amidotransferase subunit A (EC 6.3.5.6)	0.0601485	0.0746028	0	0	0.372343
Miscellaneous	Competence_or_DNA_damage-inducible_protein_CinA_and_related_protein_families	RecA protein	1.18734	1.61527	0	0	0.407727
Miscellaneous	Iojap	ATP synthase C chain (EC 3.6.3.14)	0.00505204	0.00714466	0	0	0.42265
Miscellaneous	At3g21300	Glutamyl-tRNA(Gln) amidotransferase subunit A (EC 6.3.5.7)	0.0606244	0.0857359	0	0	0.42265
Miscellaneous	Experimental-PTPS	Queuosine Biosynthesis QueE Radical SAM	0.0151561	0.021434	0	0	0.42265
Miscellaneous	At3g21300	Aspartyl-tRNA(Asn) amidotransferase subunit C (EC 6.3.5.6)	0.00505204	0.00714466	0	0	0.42265
Miscellaneous	ZZ_gjo_need_homes	Cephalosporin hydroxylase	0.0101041	0.0142893	0	0	0.42265
Miscellaneous	Iojap	Glutamate 5-kinase (EC 2.7.2.11)	2.74657	3.88423	0	0	0.42265
Miscellaneous	PROSC	N-acetylglucosamine-1-phosphate uridyltransferase (EC 2.7.7.23)	0.0202081	0.0285786	0	0	0.42265
Miscellaneous	Scaffold_proteins_for_[4Fe-4S]_cluster_assembly_(MRP_family)	PaaD-like protein (DUF59) involved in Fe-S cluster assembly	0.0208073	0.029426	0	0	0.42265
Miscellaneous	Broadly_distributed_proteins_not_in_subsystems	DUF1022 domain-containing protein	0.0858846	0.121459	0	0	0.42265
Miscellaneous	ZZ_gjo_need_homes	Pole remodelling regulatory diguanylate cyclase	0.0353643	0.0500126	0	0	0.42265
Miscellaneous	Competence_or_DNA_damage-inducible_protein_CinA_and_related_protein_families	Phosphatidylglycerophosphatase A (EC 3.1.3.27)	0.0101041	0.0142893	0	0	0.42265
Miscellaneous	Biotin_biosynthesis_Experimental	8-amino-7-oxononanoate synthase (EC 2.3.1.47)	0.54099	0.765076	0	0	0.42265
Miscellaneous	At1g69340_At2g40600	Lipoate-protein ligase A	0.0550964	0.0779181	0	0	0.42265
Miscellaneous	ZZ_gjo_need_homes	Tyrosine-specific transport protein	0.00505204	0.00714466	0	0	0.42265
Miscellaneous	At3g50560	Short-chain dehydrogenase, associated with 2-hydroxychromene-2-carboxylate isomerase family protein	0.0208073	0.029426	0	0	0.42265
Miscellaneous	COG0523	Zinc ABC transporter, periplasmic-binding protein ZnuA	0.0505204	0.0714466	0	0	0.42265
Miscellaneous	Iojap	tRNA delta(2)-isopentenylpyrophosphate transferase (EC 2.5.1.8)	0.101041	0.142893	0	0	0.42265
Miscellaneous	At4g10620_At3g57180_At3g47450	Iojap protein	0.0252602	0.0357233	0	0	0.42265
Miscellaneous	Broadly_distributed_proteins_not_in_subsystems	YrbA protein	0.0101041	0.0142893	0	0	0.42265
Miscellaneous	COG1836	CDP-diacylglycerol--serine O-phosphatidyltransferase (EC 2.7.8.8)	0.0151561	0.021434	0	0	0.42265
Miscellaneous	At5g04520_AT1G06240	Colicin V production protein	0.00505204	0.00714466	0	0	0.42265
Miscellaneous	Iron-sulfur_cluster_assembly	Folate-dependent protein for Fe/S cluster synthesis/repair in oxidative stress	0.0555724	0.0785912	0	0	0.42265
Miscellaneous	COG0523	LSU ribosomal protein L21p	0.0151561	0.021434	0	0	0.42265
Miscellaneous	PROSC	Integral membrane protein YggT, involved in response to extracytoplasmic stress (osmotic shock)	0	0	0.242424	0.34284	0.42265
Miscellaneous	COG0523	Zinc ABC transporter, ATP-binding protein ZnuC	0.0404163	0.0571573	0	0	0.42265
Miscellaneous	Biotin_biosynthesis_Experimental	SAM-dependent methyltransferase, BioC-like	0.0303122	0.0428679	0	0	0.42265
Miscellaneous	ZZ_gjo_need_homes	Mitochondrial processing peptidase-like protein (EC 3.4.24.64)	0.0606244	0.0857359	0	0	0.42265
Miscellaneous	Iron-sulfur_cluster_assembly	Frataxin homolog CyaY, facilitates iron supply for heme A synthesis or Fe-S cluster assembly	0.0606244	0.0857359	0	0	0.42265
Miscellaneous	COG1565	Queuosine biosynthesis QueD, PTPS-I	0.0404163	0.0571573	0	0	0.42265
Miscellaneous	COG4319	2-amino-4-hydroxy-6-hydroxymethyldihydropteridine pyrophosphokinase (EC 2.7.6.3)	0.0656765	0.0928806	0	0	0.42265
Miscellaneous	At5g04520_AT1G06240	Carbonic anhydrases/acetyltransferases, isoleucine patch superfamily	0.0101041	0.0142893	0	0	0.42265
Miscellaneous	Scaffold_proteins_for_[4Fe-4S]_cluster_assembly_(MRP_family)	Scaffold protein for [4Fe-4S] cluster assembly ApbC, MRP-like	0.0101041	0.0142893	0	0	0.42265
Miscellaneous	Experimental_-_Histidine_Degradation	Histidine ammonia-lyase (EC 4.3.1.3)	0	0	0.173611	0.245523	0.42265
Miscellaneous	COG0451	Phospholipase/carboxylesterase family protein (EC 3.1.-.-)	0.0202081	0.0285786	0	0	0.42265
Miscellaneous	At3g50560	Glutathione S-transferase family protein	0.0252602	0.0357233	0	0	0.42265
Miscellaneous	DOE_COG2016	Thioredoxin	0.0808326	0.114315	0	0	0.42265
Miscellaneous	YbbK	Putative stomatin/prohibitin-family membrane protease subunit YbbK	0.0353643	0.0500126	0	0	0.42265
Miscellaneous	Iron-sulfur_cluster_assembly	Iron binding protein IscA for iron-sulfur cluster assembly	0.0101041	0.0142893	0	0	0.42265
Miscellaneous	At3g21300	Glutamyl-tRNA(Gln) amidotransferase subunit B (EC 6.3.5.7)	0.0606244	0.0857359	0	0	0.42265
Miscellaneous	COG1836	phytol kinase	0.0101041	0.0142893	0	0	0.42265
Miscellaneous	COG2363	Cysteine desulfurase (EC 2.8.1.7)	0.0202081	0.0285786	0	0	0.42265
Miscellaneous	ZZ_gjo_need_homes	Lipid A export ATP-binding/permease protein MsbA	0.0707285	0.100025	0	0	0.42265
Miscellaneous	At4g10620_At3g57180_At3g47450	SSU ribosomal protein S20p	0.0202081	0.0285786	0	0	0.42265
Miscellaneous	Iojap	V-type ATP synthase subunit K (EC 3.6.3.14)	0	0	0.173611	0.245523	0.42265
Miscellaneous	At4g38090	Protein-N(5)-glutamine methyltransferase PrmC, methylates polypeptide chain release factors RF1 and RF2	0.0252602	0.0357233	0	0	0.42265
Miscellaneous	Experimental-Ubiquinone_BiosynthesisVDC	3-demethylubiquinone-9 3-methyltransferase (EC 2.1.1.64)	0.0454683	0.0643019	0	0	0.42265
Miscellaneous	COG1836	Undecaprenyl pyrophosphate synthetase (EC 2.5.1.31)	0.0353643	0.0500126	0	0	0.42265
Miscellaneous	ZZ_gjo_need_homes	Putative permease often clustered with de novo purine synthesis	0.0555724	0.0785912	0	0	0.42265
Miscellaneous	Iron-sulfur_cluster_assembly	Iron-sulfur cluster assembly protein SufD	0.00505204	0.00714466	0	0	0.42265
Miscellaneous	YggW	A/G-specific adenine glycosylase (EC 3.2.2.-)	0.110193	0.155836	0	0	0.42265
Miscellaneous	At4g10620_At3g57180_At3g47450	DNA polymerase III delta subunit (EC 2.7.7.7)	0.0707285	0.100025	0	0	0.42265
Miscellaneous	COG0523	LSU ribosomal protein L32p	0.0101041	0.0142893	0.173611	0.245523	0.445787
Miscellaneous	YggW	tRNA (guanine46-N7-)-methyltransferase (EC 2.1.1.33)	0.0303122	0.0428679	0.363636	0.514259	0.456284
Miscellaneous	COG0451	Ribulose-5-phosphate 4-epimerase and related epimerases and aldolases	0.101041	0.142893	0.763359	1.07955	0.477701
Miscellaneous	PROSC	Aspartokinase (EC 2.7.2.4)	0.0555724	0.0785912	0.254453	0.359851	0.518797
Miscellaneous	PROSC	Serine hydroxymethyltransferase (EC 2.1.2.1)	0.0808326	0.114315	0.347222	0.491046	0.526145
Miscellaneous	COG0451	3-deoxy-D-manno-octulosonic-acid transferase (EC 2.-.-.-)	0.0656765	0.0928806	0.254453	0.359851	0.539399
Miscellaneous	COG0523	LSU ribosomal protein L36p	0.330579	0.467509	0.173611	0.245523	0.702284
Miscellaneous	COG2302	UDP-N-acetylglucosamine--N-acetylmuramyl-(pentapeptide) pyrophosphoryl-undecaprenol N-acetylglucosamine transferase (EC 2.4.1.227)	0.0757805	0.10717	0.127226	0.179925	0.749517
Miscellaneous	At5g37530	Histidyl-tRNA synthetase (EC 6.1.1.21)	0.176345	0.148705	0.127226	0.179925	0.781329
Miscellaneous	At5g37530	Aspartyl-tRNA synthetase (EC 6.1.1.12)	0.120773	0.0863768	0.173611	0.245523	0.79624
Miscellaneous	Scaffold_proteins_for_[4Fe-4S]_cluster_assembly_(MRP_family)	Methionyl-tRNA synthetase (EC 6.1.1.10)	1.34853	1.62635	1.71226	1.27388	0.816293
Miscellaneous	COG1565	Prolipoprotein diacylglyceryl transferase (EC 2.4.99.-)	0.258023	0.172718	0.300838	0.220179	0.839857
Miscellaneous	ZZ_gjo_need_homes	Na+/H+ antiporter	0.106093	0.150038	0.127226	0.179925	0.90483
Miscellaneous	COG0451	Glycosyltransferase	0.146033	0.112203	0.127226	0.179925	0.907337
Miscellaneous	COG0523	LSU ribosomal protein L27p	0.110193	0.155836	0.127226	0.179925	0.924354
Miscellaneous	At2g23840	Cysteinyl-tRNA synthetase (EC 6.1.1.16)	0.236018	0.203137	0.254453	0.359851	0.953477
Miscellaneous	Iojap	Translation elongation factor LepA	1.99405	2.6819	2.03695	2.61544	0.987855
Miscellaneous	At5g37530	HesA/MoeB/ThiF family protein related to EC-YgdL	0	0	0	0	1
Miscellaneous	Iojap	FIG004454: RNA binding protein	0	0	0	0	1
Miscellaneous	At5g04520_AT1G06240	Peptide methionine sulfoxide reductase MsrB (EC 1.8.4.12)	0	0	0	0	1
Motility and Chemotaxis	Bacterial_Chemotaxis	Chemotaxis protein CheV (EC 2.7.3.-)	0.0101041	0.0142893	0	0	0.42265
Motility and Chemotaxis	Flagellum	Flagellar biosynthesis protein FliP	0.0550964	0.0779181	0	0	0.42265
Motility and Chemotaxis	Flagellar_motility	Flagellin	0	0	0.890585	1.25948	0.42265
Nitrogen Metabolism	Ammonia_assimilation	Nitrogen regulatory protein P-II	0.873908	1.23589	0	0	0.42265
Nitrogen Metabolism	Ammonia_assimilation	Glutamate synthase [NADPH] small chain (EC 1.4.1.13)	0.126301	0.178616	0	0	0.42265
Nitrogen Metabolism	Ammonia_assimilation	Putative glutamine synthetase, Rickettsiales type (EC 6.3.1.2)	0.0151561	0.021434	0.127226	0.179925	0.471783
Nucleosides and Nucleotides	De_Novo_Purine_Biosynthesis	Phosphoribosylaminoimidazole-succinocarboxamide synthase (EC 6.3.2.6)	0.0511195	0.0379752	0	0	0.197262
Nucleosides and Nucleotides	pyrimidine_conversions	Deoxycytidine triphosphate deaminase (EC 3.5.4.13)	0.463253	0.493974	0	0	0.315939
Nucleosides and Nucleotides	Purine_conversions	Adenylate kinase (EC 2.7.4.3)	0.0151561	0.021434	0	0	0.42265
Nucleosides and Nucleotides	De_Novo_Pyrimidine_Synthesis	Carbamoyl-phosphate synthase large chain A (EC 6.3.5.5)	0	0	0.127226	0.179925	0.42265
Nucleosides and Nucleotides	Housecleaning_nucleoside_triphosphate_pyrophosphatases	Deoxyuridine 5'-triphosphate nucleotidohydrolase (EC 3.6.1.23)	0.00505204	0.00714466	0	0	0.42265
Nucleosides and Nucleotides	pyrimidine_conversions	Cytidylate kinase (EC 2.7.4.14)	0.0353643	0.0500126	0	0	0.42265
Nucleosides and Nucleotides	Ribonucleotide_reduction	Ribonucleotide reductase of class II (coenzyme B12-dependent) (EC 1.17.4.1)	0.0208073	0.029426	0	0	0.42265
Nucleosides and Nucleotides	Nudix_proteins_(nucleoside_triphosphate_hydrolases)	Adenosine (5')-pentaphospho-(5'')-adenosine pyrophosphohydrolase (EC 3.6.1.-)	0.0202081	0.0285786	0	0	0.42265
Nucleosides and Nucleotides	Purine_conversions	Deoxyguanosine kinase (EC 2.7.1.113)	0.0303122	0.0428679	0	0	0.42265
Nucleosides and Nucleotides	Purine_conversions	Inosine-5'-monophosphate dehydrogenase (EC 1.1.1.205)	0	0	0.173611	0.245523	0.42265
Nucleosides and Nucleotides	Purine_conversions	Nucleoside diphosphate kinase (EC 2.7.4.6)	0.0101041	0.0142893	0	0	0.42265
Nucleosides and Nucleotides	Ribonucleotide_reduction	Ribonucleotide reductase of class Ia (aerobic), beta subunit (EC 1.17.4.1)	0.196677	0.109475	0.347222	0.491046	0.710008
Nucleosides and Nucleotides	pyrimidine_conversions	CTP synthase (EC 6.3.4.2)	0.177544	0.0488073	0.127226	0.179925	0.735207
Phages, Prophages, Transposable elements, Plasmids	Staphylococcal_pathogenicity_islands_SaPI	Heat shock protein 60 family chaperone GroEL	0.0803566	0.0675566	0	0	0.234563
Phages, Prophages, Transposable elements, Plasmids	Plasmid-encoded_T-DNA_transfer	Inner membrane protein of type IV secretion of T-DNA complex, VirB6	1.60114	1.98948	0.127226	0.179925	0.404771
Phages, Prophages, Transposable elements, Plasmids	Staphylococcal_phi-Mu50B-like_prophages	Iron-sulfur cluster assembly protein SufB	0.846654	1.15475	0	0	0.408709
Phages, Prophages, Transposable elements, Plasmids	CBSS-203122.12.peg.188	MG(2+) CHELATASE FAMILY PROTEIN	0.0454683	0.0643019	0	0	0.42265
Phages, Prophages, Transposable elements, Plasmids	Phage_replication	DNA helicase (EC 3.6.1.-)	0.0303122	0.0428679	0	0	0.42265
Phages, Prophages, Transposable elements, Plasmids	Phage_capsid_proteins	Phage capsid protein	0.00505204	0.00714466	0	0	0.42265
Phages, Prophages, Transposable elements, Plasmids	Tn552	Resolvase/integrase Bin	0	0	0.127226	0.179925	0.42265
Phages, Prophages, Transposable elements, Plasmids	Staphylococcal_pathogenicity_islands_SaPI	SSU ribosomal protein S18p	0.0404163	0.0571573	0	0	0.42265
Phages, Prophages, Transposable elements, Plasmids	Phage_integration_and_excision	Integrase	0.0202081	0.0285786	0	0	0.42265
Phages, Prophages, Transposable elements, Plasmids	r1t-like_streptococcal_phages	Phage major capsid protein	0.0353643	0.0500126	0	0	0.42265
Phages, Prophages, Transposable elements, Plasmids	F_plasmid_replication	Replication initiation protein RepE	0.0208073	0.029426	0	0	0.42265
Phages, Prophages, Transposable elements, Plasmids	Staphylococcal_pathogenicity_islands_SaPI	tmRNA-binding protein SmpB	0.0353643	0.0500126	0	0	0.42265
Phages, Prophages, Transposable elements, Plasmids	Phage_integration_and_excision	Phage integrase	0.0101041	0.0142893	0	0	0.42265
Phages, Prophages, Transposable elements, Plasmids	Phage_integration_and_excision	Site-specific recombinase	0.00505204	0.00714466	0	0	0.42265
Phages, Prophages, Transposable elements, Plasmids	Staphylococcal_pathogenicity_islands_SaPI	GMP synthase [glutamine-hydrolyzing] (EC 6.3.5.2)	0.0101041	0.0142893	0	0	0.42265
Phages, Prophages, Transposable elements, Plasmids	r1t-like_streptococcal_phages	Phage protein	0.0618228	0.0509744	3.75758	5.31401	0.429036
Phages, Prophages, Transposable elements, Plasmids	Gene_Transfer_Agent	Gene Transfer Agent portal protein	0.0303122	0.0428679	0.254453	0.359851	0.471783
Phages, Prophages, Transposable elements, Plasmids	Plasmid-encoded_T-DNA_transfer	ATPase required for both assembly of type IV secretion complex and secretion of T-DNA complex, VirB4	0.101041	0.142893	0.508906	0.719702	0.508891
Phages, Prophages, Transposable elements, Plasmids	Plasmid-encoded_T-DNA_transfer	Coupling protein VirD4, ATPase required for T-DNA transfer	0.120773	0.0863768	0.254453	0.359851	0.65559
Phages, Prophages, Transposable elements, Plasmids	Phage_replication	Single stranded DNA-binding protein, phage-associated	0	0	0	0	1
Phosphorus Metabolism	Phosphate-binding_DING_proteins	RecA/RadA recombinase	0.00505204	0.00714466	0	0	0.42265
Phosphorus Metabolism	Phosphate_metabolism	Phosphate transport system permease protein PstA (TC 3.A.1.7.1)	0.0202081	0.0285786	0	0	0.42265
Phosphorus Metabolism	Phosphate_metabolism	Inorganic pyrophosphatase (EC 3.6.1.1)	0.0303122	0.0428679	0	0	0.42265
Phosphorus Metabolism	Phosphate_metabolism	Probable low-affinity inorganic phosphate transporter	0.0550964	0.0779181	0	0	0.42265
Phosphorus Metabolism	High_affinity_phosphate_transporter_and_control_of_PHO_regulon	Phosphate regulon sensor protein PhoR (SphS) (EC 2.7.13.3)	0.0416146	0.058852	0	0	0.42265
Phosphorus Metabolism	Phosphonate_metabolism	Phosphonoacetate hydrolase (EC 3.11.1.2)	0	0	0.121212	0.17142	0.42265
Phosphorus Metabolism	Alkylphosphonate_utilization	Metal-dependent hydrolases of the beta-lactamase superfamily I; PhnP protein	0.0202081	0.0285786	0	0	0.42265
Phosphorus Metabolism	Phosphate_metabolism	NAD(P) transhydrogenase subunit beta (EC 1.6.1.2)	0.0404163	0.0571573	0	0	0.42265
Phosphorus Metabolism	Phosphate_metabolism	NAD(P) transhydrogenase alpha subunit (EC 1.6.1.2)	0.176821	0.250063	0	0	0.42265
Phosphorus Metabolism	Phosphate_metabolism	Predicted ATPase related to phosphate starvation-inducible protein PhoH	0.330579	0.467509	0.173611	0.245523	0.702284
Potassium metabolism	Potassium_homeostasis	putative Glutathione-regulated potassium-efflux system protein KefB	0.0753046	0.0682728	0	0	0.25915
Potassium metabolism	Glutathione-regulated_potassium-efflux_system_and_associated_functions	Glutathione-regulated potassium-efflux system protein KefB	0.0404163	0.0571573	0	0	0.42265
Potassium metabolism	Glutathione-regulated_potassium-efflux_system_and_associated_functions	Potassium efflux system KefA protein / Small-conductance mechanosensitive channel	0.0151561	0.021434	0	0	0.42265
Potassium metabolism	Potassium_homeostasis	Potassium efflux system KefA	0.00505204	0.00714466	0	0	0.42265
Protein Metabolism	Universal_GTPases	COG0536: GTP-binding protein Obg	0.100565	0.0720811	0	0	0.18722
Protein Metabolism	Translation_initiation_factors_eukaryotic_and_archaeal	Translation initiation factor 2	0.125825	0.0910082	0	0	0.189733
Protein Metabolism	Ribosome_SSU_bacterial	SSU ribosomal protein S4p (S9e)	0.351739	0.27157	0	0	0.208467
Protein Metabolism	Ribosome_LSU_bacterial	LSU ribosomal protein L3p (L3e)	0.0252602	0.0357233	0.428064	0.318469	0.214355
Protein Metabolism	tRNA_aminoacylation,_Asp_and_Asn	Aspartyl-tRNA(Asn) synthetase (EC 6.1.1.23)	0.0854086	0.0675922	0	0	0.215851
Protein Metabolism	Proteolysis_in_bacteria,_ATP-dependent	ATP-dependent hsl protease ATP-binding subunit HslU	0.161189	0.129969	0	0	0.221534
Protein Metabolism	tRNA_aminoacylation,_Glu_and_Gln	Glutamyl-tRNA(Gln) synthetase (EC 6.1.1.24)	0.301218	0.273091	0	0	0.25915
Protein Metabolism	Protein_chaperones	Chaperone protein DnaK	0.436671	0.413439	0	0	0.27384
Protein Metabolism	Metallocarboxypeptidases_(EC_3.4.17.-)	D-alanyl-D-alanine carboxypeptidase (EC 3.4.16.4)	0.0864838	0.0822167	0	0	0.275239
Protein Metabolism	tRNA_aminoacylation,_Ile	Isoleucyl-tRNA synthetase (EC 6.1.1.5)	0.252126	0.249	0	0	0.288497
Protein Metabolism	Ribosome_LSU_bacterial	LSU ribosomal protein L16p (L10e)	0.0702525	0.0697177	0	0	0.290196
Protein Metabolism	Protein_chaperones	Chaperone protein HtpG	0.785885	0.793563	0	0	0.296339
Protein Metabolism	Ribosome_LSU_bacterial	LSU ribosomal protein L15p (L27Ae)	0.0258594	0.0265838	0	0	0.302727
Protein Metabolism	Translation_initiation_factors_bacterial	Translation initiation factor 1	0.0775781	0.0797513	0	0	0.302727
Protein Metabolism	Ribosome_LSU_bacterial	LSU ribosomal protein L11p (L12e)	0.0652005	0.0718472	0	0	0.327977
Protein Metabolism	Ribosome_biogenesis_bacterial	Ribosomal large subunit pseudouridine synthase D (EC 4.2.1.70)	0.249089	0.310385	0	0	0.37411
Protein Metabolism	Ribosome_SSU_bacterial	SSU ribosomal protein S12p (S23e)	0.410935	0.528471	0	0	0.386151
Protein Metabolism	Ribosome_SSU_bacterial	SSU ribosomal protein S11p (S14e)	0.115245	0.15239	0	0	0.396813
Protein Metabolism	Ribosome_LSU_bacterial	LSU ribosomal protein L17p	0.0353643	0.0500126	0	0	0.42265
Protein Metabolism	tRNA_aminoacylation,_Phe	Phenylalanyl-tRNA synthetase beta chain (EC 6.1.1.20)	0.191977	0.271497	0	0	0.42265
Protein Metabolism	Metallocarboxypeptidases_(EC_3.4.17.-)	Thermostable carboxypeptidase 1 (EC 3.4.17.19)	0.0151561	0.021434	0	0	0.42265
Protein Metabolism	Protein_chaperones	Chaperone protein DnaJ	0.0303122	0.0428679	0	0	0.42265
Protein Metabolism	Ribosome_biogenesis_bacterial	16S rRNA processing protein RimM	0.101041	0.142893	0	0	0.42265
Protein Metabolism	tRNA_aminoacylation,_Phe	Phenylalanyl-tRNA synthetase alpha chain (EC 6.1.1.20)	0.0505204	0.0714466	0	0	0.42265
Protein Metabolism	Ribosome_SSU_bacterial	SSU ribosomal protein S7p (S5e)	0.0101041	0.0142893	0	0	0.42265
Protein Metabolism	Ribosome_LSU_bacterial	LSU ribosomal protein L31p	0.0101041	0.0142893	0	0	0.42265
Protein Metabolism	Proteolysis_in_bacteria,_ATP-dependent	ATP-dependent protease HslV (EC 3.4.25.-)	0.0101041	0.0142893	0	0	0.42265
Protein Metabolism	tRNA_aminoacylation,_Tyr	Tyrosyl-tRNA synthetase (EC 6.1.1.1)	0.0656765	0.0928806	0	0	0.42265
Protein Metabolism	Ribosome_SSU_bacterial	SSU ribosomal protein S3p (S3e)	0.00505204	0.00714466	0	0	0.42265
Protein Metabolism	Ribosome_LSU_bacterial	LSU ribosomal protein L22p (L17e)	0.00505204	0.00714466	0	0	0.42265
Protein Metabolism	Metallocarboxypeptidases_(EC_3.4.17.-)	Muramoyltetrapeptide carboxypeptidase (EC 3.4.17.13)	0.0505204	0.0714466	0	0	0.42265
Protein Metabolism	Ribosome_LSU_bacterial	LSU ribosomal protein L18p (L5e)	0.00505204	0.00714466	0	0	0.42265
Protein Metabolism	Ribosome_LSU_bacterial	LSU ribosomal protein L6p (L9e)	0.0101041	0.0142893	0	0	0.42265
Protein Metabolism	Ribosome_biogenesis_bacterial	Dimethyladenosine transferase (EC 2.1.1.-)	0.0252602	0.0357233	0	0	0.42265
Protein Metabolism	tRNA_aminoacylation,_Ser	Seryl-tRNA synthetase (EC 6.1.1.11)	0.0606244	0.0857359	0	0	0.42265
Protein Metabolism	Ribosome_SSU_bacterial	SSU ribosomal protein S13p (S18e)	0.0202081	0.0285786	0	0	0.42265
Protein Metabolism	Peptidyl-prolyl_cis-trans_isomerase	Peptidyl-prolyl cis-trans isomerase ppiD (EC 5.2.1.8)	0.0303122	0.0428679	0	0	0.42265
Protein Metabolism	tRNA_aminoacylation,_Pro	Prolyl-tRNA synthetase (EC 6.1.1.15)	0.0808326	0.114315	0	0	0.42265
Protein Metabolism	Ribosome_LSU_bacterial	LSU ribosomal protein L20p	0.00505204	0.00714466	0	0	0.42265
Protein Metabolism	Universal_GTPases	GTP-binding protein Era	0.0959887	0.135748	0	0	0.42265
Protein Metabolism	Translation_termination_factors_bacterial	Peptide chain release factor 3	0.0416146	0.058852	0	0	0.42265
Protein Metabolism	tRNA_aminoacylation,_Trp	Tryptophanyl-tRNA synthetase (EC 6.1.1.2)	0.0959887	0.135748	0	0	0.42265
Protein Metabolism	Ribosome_LSU_bacterial	LSU ribosomal protein L24p (L26e)	0	0	0.254453	0.359851	0.42265
Protein Metabolism	GroEL_GroES	Heat shock protein 60 family co-chaperone GroES	0.00505204	0.00714466	0	0	0.42265
Protein Metabolism	Peptidyl-prolyl_cis-trans_isomerase	Foldase protein PrsA precursor (EC 5.2.1.8)	0.0101041	0.0142893	0	0	0.42265
Protein Metabolism	Peptidyl-prolyl_cis-trans_isomerase	FKBP-type peptidyl-prolyl cis-trans isomerase fklB (EC 5.2.1.8)	0.457761	0.647372	0	0	0.42265
Protein Metabolism	Signal_peptidase	Lipoprotein signal peptidase (EC 3.4.23.36)	0.0404163	0.0571573	0	0	0.42265
Protein Metabolism	Ribosome_SSU_bacterial	SSU ribosomal protein S2p (SAe)	0.0303122	0.0428679	0	0	0.42265
Protein Metabolism	Periplasmic_disulfide_interchange	Periplasmic thiol:disulfide oxidoreductase DsbB, required for DsbA reoxidation	0.0151561	0.021434	0	0	0.42265
Protein Metabolism	rRNAs	LSU rRNA	0.0101041	0.0142893	0	0	0.42265
Protein Metabolism	Proteolysis_in_bacteria,_ATP-dependent	ATP-dependent protease La (EC 3.4.21.53)	0.0550964	0.0779181	0	0	0.42265
Protein Metabolism	Ribosome_SSU_bacterial	SSU ribosomal protein S6p	0.0101041	0.0142893	0	0	0.42265
Protein Metabolism	tRNA_aminoacylation,_Gly	Glycyl-tRNA synthetase beta chain (EC 6.1.1.14)	0.0909366	0.128604	0	0	0.42265
Protein Metabolism	tRNA_aminoacylation,_Gly	Glycyl-tRNA synthetase alpha chain (EC 6.1.1.14)	0.0606244	0.0857359	0	0	0.42265
Protein Metabolism	Translation_initiation_factors_bacterial	Methionyl-tRNA formyltransferase (EC 2.1.2.9)	0.0303122	0.0428679	0	0	0.42265
Protein Metabolism	Ribosome_biogenesis_bacterial	Inactive homolog of metal-dependent proteases, putative molecular chaperone	0.0202081	0.0285786	0	0	0.42265
Protein Metabolism	Ribosomal_protein_S5p_acylation	SSU ribosomal protein S5p (S2e)	0.00505204	0.00714466	0	0	0.42265
Protein Metabolism	tRNA_aminoacylation,_Thr	Threonyl-tRNA synthetase (EC 6.1.1.3)	0.0606244	0.0857359	0	0	0.42265
Protein Metabolism	Ribosome_LSU_bacterial	LSU ribosomal protein L14p (L23e)	0.0101041	0.0142893	0	0	0.42265
Protein Metabolism	Translation_initiation_factors_bacterial	Translation initiation factor 3	0.0454683	0.0643019	0	0	0.42265
Protein Metabolism	Protein_chaperones	Chaperone protein HscA	0.106093	0.150038	0	0	0.42265
Protein Metabolism	Ribosome_SSU_bacterial	SSU ribosomal protein S9p (S16e)	0.0101041	0.0142893	0	0	0.42265
Protein Metabolism	Universal_GTPases	GTP-binding protein EngB	0.0303122	0.0428679	0	0	0.42265
Protein Metabolism	Ribosome_LSU_bacterial	LSU ribosomal protein L13p (L13Ae)	0.0151561	0.021434	0	0	0.42265
Protein Metabolism	Protein_Acetylation_and_Deacetylation_in_Bacteria	NAD-dependent protein deacetylase of SIR2 family	0	0	1.45455	2.05704	0.42265
Protein Metabolism	Ribosome_SSU_bacterial	SSU ribosomal protein S10p (S20e)	0.00505204	0.00714466	0.254453	0.359851	0.430374
Protein Metabolism	Ribosome_LSU_bacterial	LSU ribosomal protein L4p (L1e)	0.0202081	0.0285786	0.508906	0.719702	0.43827
Protein Metabolism	Ribosome_LSU_bacterial	LSU ribosomal protein L2p (L8e)	0.00505204	0.00714466	0.127226	0.179925	0.43827
Protein Metabolism	Ribosome_activity_modulation	Ribosomal subunit interface protein	0.0101041	0.0142893	0.127226	0.179925	0.454618
Protein Metabolism	Universal_GTPases	Translation elongation factor Tu	0.646477	0.829998	0.127226	0.179925	0.471548
Protein Metabolism	Proteolysis_in_bacteria,_ATP-dependent	ATP-dependent Clp protease, ATP-binding subunit ClpC	2.20386	3.11672	0.347222	0.491046	0.48925
Protein Metabolism	Proteasome_bacterial	ATP-dependent Clp protease ATP-binding subunit ClpX	0.367371	0.26365	0.173611	0.245523	0.489467
Protein Metabolism	tRNA_aminoacylation,_Asp_and_Asn	Asparaginyl-tRNA synthetase (EC 6.1.1.22)	0.0550964	0.0779181	0.347222	0.491046	0.489775
Protein Metabolism	Translation_elongation_factors_eukaryotic_and_archaeal	Translation elongation factor P	0.0202081	0.0285786	0.127226	0.179925	0.489849
Protein Metabolism	Ribosome_LSU_bacterial	LSU ribosomal protein L34p	0.0202081	0.0285786	0.127226	0.179925	0.489849
Protein Metabolism	Ribosome_LSU_bacterial	LSU ribosomal protein L19p	0.0202081	0.0285786	0.127226	0.179925	0.489849
Protein Metabolism	tRNA_aminoacylation,_Arg	Arginyl-tRNA synthetase (EC 6.1.1.19)	0.0404163	0.0571573	0.254453	0.359851	0.489849
Protein Metabolism	Ribosome_LSU_bacterial	LSU ribosomal protein L25p	0.0404163	0.0571573	0.242424	0.34284	0.493549
Protein Metabolism	Translation_termination_factors_bacterial	Methionine aminopeptidase (EC 3.4.11.18)	0.0505204	0.0714466	0.173611	0.245523	0.557266
Protein Metabolism	Translation_termination_factors_bacterial	Ribosome recycling factor	0.0404163	0.0571573	0.127226	0.179925	0.572283
Protein Metabolism	Aminopeptidases_(EC_3.4.11.-)	Cytosol aminopeptidase PepA (EC 3.4.11.1)	0.106093	0.150038	0.254453	0.359851	0.631985
Protein Metabolism	tRNA_aminoacylation,_Val	Valyl-tRNA synthetase (EC 6.1.1.9)	0.0757805	0.10717	0.173611	0.245523	0.644359
Protein Metabolism	Proteasome_bacterial	ATP-dependent protease La (EC 3.4.21.53) Type I	0.0555724	0.0785912	0.127226	0.179925	0.644553
Protein Metabolism	Protein_chaperones	ClpB protein	0.615536	0.501429	0.416035	0.306016	0.661013
Protein Metabolism	Universal_GTPases	GTP-binding and nucleic acid-binding protein YchF	0.0606244	0.0857359	0.127226	0.179925	0.67018
Protein Metabolism	Universal_GTPases	GTP-binding protein TypA/BipA	0.0753046	0.0682728	0.127226	0.179925	0.73216
Protein Metabolism	Translation_elongation_factor_G_family	Translation elongation factor G	0.561544	0.659744	0.381679	0.539776	0.780805
Protein Metabolism	tRNA_aminoacylation,_Leu	Leucyl-tRNA synthetase (EC 6.1.1.4)	0.166717	0.235774	0.127226	0.179925	0.86041
Protein Metabolism	Nucleolar_protein_complex	NADH dehydrogenase subunit 5	0.15216	0.172936	0.121212	0.17142	0.866093
Protein Metabolism	tRNA_aminoacylation,_Lys	Lysyl-tRNA synthetase (class I) (EC 6.1.1.6)	0.121249	0.171472	0.127226	0.179925	0.974501
Protein Metabolism	Proteasome_eukaryotic	proteasome regulatory subunit p28	0.126301	0.178616	0.127226	0.179925	0.996128
Protein Metabolism	Peptide_methionine_sulfoxide_reductase	Cytochrome c-type biogenesis protein CcdA homolog, associated with MetSO reductase	0	0	0	0	1
Protein Metabolism	Translation_initiation_factors_eukaryotic_and_archaeal	Eukaryotic translation initiation factor 3 110 kDa subunit	0	0	0	0	1
Protein Metabolism	Peptide_methionine_sulfoxide_reductase	Peptide methionine sulfoxide reductase MsrA (EC 1.8.4.11)	0	0	0	0	1
Protein Metabolism	Ribosome_LSU_bacterial	LSU ribosomal protein L35p	0	0	0	0	1
Protein Metabolism	G3E_family_of_P-loop_GTPases_(metallocenter_biosynthesis)	[NiFe] hydrogenase metallocenter assembly protein HypD	0	0	0	0	1
Protein Metabolism	Peptide_methionine_sulfoxide_reductase	Thiol:disulfide oxidoreductase associated with MetSO reductase	0	0	0	0	1
Regulation and Cell signaling	cAMP_signaling_in_bacteria	ATP-dependent Clp protease proteolytic subunit (EC 3.4.21.92)	0.150609	0.136546	0	0	0.25915
Regulation and Cell signaling	BarA-UvrY(SirA)_two-component_regulatory_system	CDP-diacylglycerol--glycerol-3-phosphate 3-phosphatidyltransferase (EC 2.7.8.5)	0.59211	0.773959	0	0	0.392382
Regulation and Cell signaling	Phd-Doc,_YdcE-YdcD_toxin-antitoxin_(programmed_cell_death)_systems	Death on curing protein, Doc toxin	0.0555724	0.0785912	0	0	0.42265
Regulation and Cell signaling	The_Chv_regulatory_system_of_Alphaproteobacteria	HPr kinase/phosphorylase (EC 2.7.1.-) (EC 2.7.4.-)	0	0	0.347222	0.491046	0.42265
Regulation and Cell signaling	Toxin-antitoxin_replicon_stabilization_systems	RelB/StbD replicon stabilization protein (antitoxin to RelE/StbE)	0.00505204	0.00714466	0	0	0.42265
Regulation and Cell signaling	Toxin-antitoxin_systems_(other_than_RelBE_and_MazEF)	VapC toxin protein	0.0303122	0.0428679	0	0	0.42265
Regulation and Cell signaling	Toxin-antitoxin_replicon_stabilization_systems	RelE/StbE replicon stabilization toxin	0.00505204	0.00714466	0	0	0.42265
Regulation and Cell signaling	cAMP_signaling_in_bacteria	Adenine phosphoribosyltransferase (EC 2.4.2.7)	0.00505204	0.00714466	0	0	0.42265
Regulation and Cell signaling	Phd-Doc,_YdcE-YdcD_toxin-antitoxin_(programmed_cell_death)_systems	Prevent host death protein, Phd antitoxin	0.0454683	0.0643019	0	0	0.42265
Regulation and Cell signaling	HPr_catabolite_repression_system	Catabolite control protein A	0.0208073	0.029426	0	0	0.42265
Regulation and Cell signaling	Toxin-antitoxin_systems_(other_than_RelBE_and_MazEF)	VapB protein (antitoxin to VapC)	0.0202081	0.0285786	0	0	0.42265
Regulation and Cell signaling	Global_Two-component_Regulator_PrrBA_in_Proteobacteria	Sensor histidine kinase PrrB (RegB) (EC 2.7.3.-)	0.0101041	0.0142893	0	0	0.42265
Regulation and Cell signaling	Zinc_regulated_enzymes	N-acetylmuramoyl-L-alanine amidase (EC 3.5.1.28)	0.0353643	0.0500126	0	0	0.42265
Respiration	Respiratory_Complex_I	NADH-ubiquinone oxidoreductase chain N (EC 1.6.5.3)	0.115721	0.0821066	0	0	0.184433
Respiration	Respiratory_Complex_I	NADH dehydrogenase subunit 1	0.24164	0.181368	0	0	0.20022
Respiration	Respiratory_Complex_I	NADH-ubiquinone oxidoreductase chain L (EC 1.6.5.3)	0.198228	0.198706	0	0	0.293746
Respiration	Respiratory_Complex_I	NADH-ubiquinone oxidoreductase chain I (EC 1.6.5.3)	0.130401	0.143694	0	0	0.327977
Respiration	Respiratory_Complex_I	NADH-ubiquinone oxidoreductase chain B (EC 1.6.5.3)	0.25575	0.28992	0	0	0.338468
Respiration	F0F1-type_ATP_synthase	ATP synthase alpha chain (EC 3.6.3.14)	0.190549	0.218098	0	0	0.342056
Respiration	F0F1-type_ATP_synthase	ATP synthase B chain (EC 3.6.3.14)	0.0601485	0.0746028	0	0	0.372343
Respiration	Respiratory_Complex_I	NADH-ubiquinone oxidoreductase chain M (EC 1.6.5.3)	0.924428	1.20176	0	0	0.390291
Respiration	Ubiquinone_Menaquinone-cytochrome_c_reductase_complexes	Ubiquinol-cytochrome C reductase iron-sulfur subunit (EC 1.10.2.2)	0.0353643	0.0500126	0	0	0.42265
Respiration	Terminal_cytochrome_d_ubiquinol_oxidases	putative Cytochrome bd2, subunit I	0.0353643	0.0500126	0	0	0.42265
Respiration	F0F1-type_ATP_synthase	ATP synthase beta chain (EC 3.6.3.14)	0.0454683	0.0643019	0	0	0.42265
Respiration	Respiratory_Complex_I	NADH dehydrogenase subunit 4L	0.00505204	0.00714466	0	0	0.42265
Respiration	V-Type_ATP_synthase	V-type ATP synthase subunit A (EC 3.6.3.14)	0.165289	0.233754	0	0	0.42265
Respiration	Respiratory_Complex_I	NADH:ubiquinone oxidoreductase 17.2 kD subunit	0.0151561	0.021434	0	0	0.42265
Respiration	Biogenesis_of_cytochrome_c_oxidases	Heme A synthase, cytochrome oxidase biogenesis protein Cox15-CtaA	0.0202081	0.0285786	0	0	0.42265
Respiration	Biogenesis_of_cytochrome_c_oxidases	Cytochrome oxidase biogenesis protein Cox11-CtaG, copper delivery to Cox1	0.0202081	0.0285786	0	0	0.42265
Respiration	Succinate_dehydrogenase	Succinate dehydrogenase hydrophobic membrane anchor protein	0.0252602	0.0357233	0	0	0.42265
Respiration	Terminal_cytochrome_oxidases	Transport ATP-binding protein CydCD	0.00505204	0.00714466	0	0	0.42265
Respiration	Respiratory_Complex_I	NADH-ubiquinone oxidoreductase chain J (EC 1.6.5.3)	0.0101041	0.0142893	0	0	0.42265
Respiration	Terminal_cytochrome_C_oxidases	Cytochrome c oxidase polypeptide II (EC 1.9.3.1)	0.0252602	0.0357233	0	0	0.42265
Respiration	Respiratory_Complex_I	NADH-ubiquinone oxidoreductase chain G (EC 1.6.5.3)	0.0404163	0.0571573	0	0	0.42265
Respiration	Terminal_cytochrome_C_oxidases	Cytochrome c oxidase polypeptide III (EC 1.9.3.1)	0.0505204	0.0714466	0	0	0.42265
Respiration	Ubiquinone_Menaquinone-cytochrome_c_reductase_complexes	ubiquinol cytochrome C oxidoreductase, cytochrome C1 subunit	0.0606244	0.0857359	0	0	0.42265
Respiration	F0F1-type_ATP_synthase	ATP synthase A chain (EC 3.6.3.14)	0.0202081	0.0285786	0	0	0.42265
Respiration	Biogenesis_of_c-type_cytochromes	ABC transporter involved in cytochrome c biogenesis, CcmB subunit	0.0202081	0.0285786	0	0	0.42265
Respiration	F0F1-type_ATP_synthase	FIG048548: ATP synthase protein I2	0.00505204	0.00714466	0	0	0.42265
Respiration	Biogenesis_of_c-type_cytochromes	Putative cytochrome c-type biogenesis protein related to CcmF	0.126301	0.178616	0	0	0.42265
Respiration	Respiratory_Complex_I	NADH ubiquinone oxidoreductase chain A (EC 1.6.5.3)	0.0151561	0.021434	0	0	0.42265
Respiration	Terminal_cytochrome_C_oxidases	Cytochrome c oxidase subunit CcoN (EC 1.9.3.1)	0.0550964	0.0779181	0	0	0.42265
Respiration	Respiratory_Complex_I	NADH-ubiquinone oxidoreductase chain E (EC 1.6.5.3)	0.0555724	0.0785912	0	0	0.42265
Respiration	Biogenesis_of_cytochrome_c_oxidases	Cytochrome oxidase biogenesis protein Sco1/SenC/PrrC, putative copper metallochaperone	0.0252602	0.0357233	0	0	0.42265
Respiration	Respiratory_Complex_I	NADH dehydrogenase subunit 3	0.54099	0.765076	0	0	0.42265
Respiration	V-Type_ATP_synthase	V-type ATP synthase subunit B (EC 3.6.3.14)	0	0	0.173611	0.245523	0.42265
Respiration	Respiratory_Complex_I	NADH-ubiquinone oxidoreductase chain K (EC 1.6.5.3)	0.0208073	0.029426	0	0	0.42265
Respiration	Terminal_cytochrome_d_ubiquinol_oxidases	Cytochrome d ubiquinol oxidase subunit I (EC 1.10.3.-)	0	0	0.173611	0.245523	0.42265
Respiration	Biogenesis_of_c-type_cytochromes	Cytochrome c-type biogenesis protein CcmE, heme chaperone	0.0303122	0.0428679	0	0	0.42265
Respiration	F0F1-type_ATP_synthase	ATP synthase B' chain (EC 3.6.3.14)	0.0202081	0.0285786	0	0	0.42265
Respiration	V-Type_ATP_synthase	V-type ATP synthase subunit D (EC 3.6.3.14)	0.385675	0.545427	0	0	0.42265
Respiration	F0F1-type_ATP_synthase	ATP synthase delta chain (EC 3.6.3.14)	0.0101041	0.0142893	0	0	0.42265
Respiration	Terminal_cytochrome_C_oxidases	membrane c-type cytochrome cy	0.0202081	0.0285786	0	0	0.42265
Respiration	Biogenesis_of_cytochrome_c_oxidases	Cytochrome oxidase biogenesis protein Surf1, facilitates heme A insertion	0.0252602	0.0357233	0	0	0.42265
Respiration	F0F1-type_ATP_synthase	ATP synthase gamma chain (EC 3.6.3.14)	0.0202081	0.0285786	0	0	0.42265
Respiration	Terminal_cytochrome_oxidases	putative Cytochrome bd2, subunit II	0.0202081	0.0285786	0	0	0.42265
Respiration	Biogenesis_of_c-type_cytochromes	ABC transporter involved in cytochrome c biogenesis, ATPase component CcmA	0.0454683	0.0643019	0	0	0.42265
Respiration	Na(+)-translocating_NADH-quinone_oxidoreductase_and_rnf-like_group_of_electron_transport_complexes	Probable exported or periplasmic protein in ApbE locus	0	0	0.484848	0.685679	0.42265
Respiration	Succinate_dehydrogenase	Succinate dehydrogenase cytochrome b-556 subunit	0.00505204	0.00714466	0	0	0.42265
Respiration	Terminal_cytochrome_C_oxidases	Cytochrome c oxidase polypeptide I (EC 1.9.3.1)	0.0808326	0.114315	0	0	0.42265
Respiration	Respiratory_Complex_I	NADH-ubiquinone oxidoreductase chain H (EC 1.6.5.3)	0.0101041	0.0142893	0	0	0.42265
Respiration	F0F1-type_ATP_synthase	ATP synthase epsilon chain (EC 3.6.3.14)	0.0151561	0.021434	0.127226	0.179925	0.471783
Respiration	Ubiquinone_Menaquinone-cytochrome_c_reductase_complexes	Ubiquinol--cytochrome c reductase, cytochrome B subunit (EC 1.10.2.2)	0.101041	0.142893	0.381679	0.539776	0.542936
Respiration	Terminal_cytochrome_oxidases	Cytochrome O ubiquinol oxidase subunit I (EC 1.10.3.-)	0.0550964	0.0779181	0.173611	0.245523	0.572102
Respiration	Respiratory_Complex_I	NADH-ubiquinone oxidoreductase chain C (EC 1.6.5.3)	0.0656765	0.0928806	0.127226	0.179925	0.69633
Respiration	Respiratory_Complex_I	NADH-ubiquinone oxidoreductase chain D (EC 1.6.5.3)	0.24107	0.20267	0.254453	0.359851	0.966197
Respiration	Biogenesis_of_c-type_cytochromes	Cytochrome c-type biogenesis protein DsbD, protein-disulfide reductase (EC 1.8.1.8)	0	0	0	0	1
RNA Metabolism	rRNA_modification_Bacteria	RNA binding methyltransferase FtsJ like	0.105617	0.0748923	0	0	0.184269
RNA Metabolism	Wyeosine-MimG_Biosynthesis	Thioredoxin reductase (EC 1.8.1.9)	0.120773	0.0863768	0	0	0.186619
RNA Metabolism	tRNA_modification_Archaea	COG0009 Sua5 subfamily, required for N6-threonylcarbamoyl adenosine t(6)A37 modification in tRNA	0.0854086	0.0675922	0	0	0.215851
RNA Metabolism	RNA_processing_and_degradation,_bacterial	Cytoplasmic axial filament protein CafA and Ribonuclease G (EC 3.1.4.-)	0.210758	0.209153	3.03346	2.26852	0.219726
RNA Metabolism	Queuosine-Archaeosine_Biosynthesis	S-adenosylmethionine:tRNA ribosyltransferase-isomerase (EC 5.-.-.-)	0.246122	0.202453	0	0	0.227708
RNA Metabolism	Polyadenylation_bacterial	Polyribonucleotide nucleotidyltransferase (EC 2.7.7.8)	0.146509	0.207195	0.728902	0.517136	0.248113
RNA Metabolism	tRNA_modification_yeast_cytoplasmic	tRNA (Guanine37-N1) -methyltransferase (EC 2.1.1.31)	0.0763797	0.0687739	0	0	0.256861
RNA Metabolism	tRNA_modification_Bacteria	tRNA-i(6)A37 methylthiotransferase	0.150609	0.136546	0	0	0.25915
RNA Metabolism	tRNA_modification_Bacteria	tRNA-specific adenosine-34 deaminase (EC 3.5.4.-)	0.0814318	0.0754564	0	0	0.266494
RNA Metabolism	tRNA_modification_Bacteria	YrdC/Sua5 family protein, required for threonylcarbamoyladenosine (t(6)A) formation in tRNA	0.0652005	0.0718472	0	0	0.327977
RNA Metabolism	Queuosine-Archaeosine_Biosynthesis	Putative preQ0 transporter	0.00505204	0.00714466	0	0	0.42265
RNA Metabolism	tRNA_processing	Ribonuclease PH (EC 2.7.7.56)	0.0808326	0.114315	0	0	0.42265
RNA Metabolism	tRNA_modification_Bacteria	Chaperone protein HscB	0.0353643	0.0500126	0	0	0.42265
RNA Metabolism	tRNA_modification_Bacteria	Cytidine deaminase (EC 3.5.4.5)	0.00505204	0.00714466	0	0	0.42265
RNA Metabolism	tRNAmodification_position_34	tRNA-guanine transglycosylase (EC 2.4.2.29)	0.0353643	0.0500126	0	0	0.42265
RNA Metabolism	mnm5U34_biosynthesis_bacteria	Cysteine desulfurase (EC 2.8.1.7), IscS subfamily	0.0101041	0.0142893	0	0	0.42265
RNA Metabolism	tRNA_nucleotidyltransferase	tRNA nucleotidyltransferase (EC 2.7.7.21) (EC 2.7.7.25)	0.0707285	0.100025	0	0	0.42265
RNA Metabolism	tRNA_modification_Bacteria	FIG137478: Hypothetical protein	0	0	0.694444	0.982093	0.42265
RNA Metabolism	rRNA_modification_Bacteria	23S rRNA (guanosine-2'-O-) -methyltransferase rlmB (EC 2.1.1.-)	0.0404163	0.0571573	0	0	0.42265
RNA Metabolism	RNA_pseudouridine_syntheses	Ribosomal large subunit pseudouridine synthase C (EC 4.2.1.70)	0.0656765	0.0928806	0	0	0.42265
RNA Metabolism	RNA_processing_and_degradation,_bacterial	Ribonuclease III (EC 3.1.26.3)	0.0606244	0.0857359	0	0	0.42265
RNA Metabolism	tRNA_modification_yeast_cytoplasmic	tRNA pseudouridine synthase A (EC 4.2.1.70)	0.0353643	0.0500126	0	0	0.42265
RNA Metabolism	Transcription_factors_bacterial	Transcription termination protein NusB	0.00505204	0.00714466	0	0	0.42265
RNA Metabolism	tRNA_modification_Bacteria	tRNA(Ile)-lysidine synthetase	0.0757805	0.10717	0	0	0.42265
RNA Metabolism	RNA_polymerase_bacterial	DNA-directed RNA polymerase omega subunit (EC 2.7.7.6)	0.0404163	0.0571573	0	0	0.42265
RNA Metabolism	RNA_methylation	rRNA small subunit 7-methylguanosine (m7G) methyltransferase GidB	0.0101041	0.0142893	0	0	0.42265
RNA Metabolism	RNA_methylation	Ribosomal RNA large subunit methyltransferase E (EC 2.1.1.-)	0.0454683	0.0643019	0	0	0.42265
RNA Metabolism	Ribonuclease_H	Ribonuclease HIII (EC 3.1.26.4)	0.110193	0.155836	0	0	0.42265
RNA Metabolism	tRNA_modification_Archaea	tRNA dihydrouridine synthase B (EC 1.-.-.-)	0.0757805	0.10717	0	0	0.42265
RNA Metabolism	tRNA_modification_Bacteria	tRNA:Cm32/Um32 methyltransferase	0.0505204	0.0714466	0	0	0.42265
RNA Metabolism	Transcription_factors_bacterial	Transcription elongation factor GreA	0.0303122	0.0428679	0	0	0.42265
RNA Metabolism	tRNA_processing	Ribonuclease D (EC 3.1.26.3)	0.0454683	0.0643019	0	0	0.42265
RNA Metabolism	tRNAmodification_position_34	tRNA (5-methoxyuridine) 34 synthase	0	0	0.242424	0.34284	0.42265
RNA Metabolism	tRNA_modification_Bacteria	NADPH-dependent 7-cyano-7-deazaguanine reductase (EC 1.7.1.-)	0.0353643	0.0500126	0	0	0.42265
RNA Metabolism	Transcription_initiation,_bacterial_sigma_factors	RNA polymerase sigma factor RpoH	0.0505204	0.0714466	0	0	0.42265
RNA Metabolism	Rrf2_family_transcriptional_regulators	Iron-sulfur cluster regulator IscR	0.0101041	0.0142893	0	0	0.42265
RNA Metabolism	16S_rRNA_modification_within_P_site_of_ribosome	Cell division protein MraZ	0.0151561	0.021434	0	0	0.42265
RNA Metabolism	RNA_methylation	Ribosomal RNA small subunit methyltransferase E (EC 2.1.1.-)	0.00505204	0.00714466	0	0	0.42265
RNA Metabolism	RNA_methylation	Ribosomal RNA small subunit methyltransferase D (EC 2.1.1.-)	0.0151561	0.021434	0.127226	0.179925	0.471783
RNA Metabolism	ATP-dependent_RNA_helicases,_bacterial	Cold-shock DEAD-box protein A	0.0707285	0.100025	0.508906	0.719702	0.480698
RNA Metabolism	Transcription_factors_bacterial	Transcription antitermination protein NusG	0.0652005	0.0718472	0.381679	0.539776	0.494947
RNA Metabolism	Transcription_factors_bacterial	Transcription termination factor Rho	2.27614	2.83711	0.694444	0.982093	0.520647
RNA Metabolism	Methylthiotransferases	MiaB family protein, possibly involved in tRNA or rRNA modification	0.0505204	0.0714466	0.173611	0.245523	0.557266
RNA Metabolism	Polyadenylation_bacterial	Poly(A) polymerase (EC 2.7.7.19)	0.062422	0.088278	0.173611	0.245523	0.596774
RNA Metabolism	RNA_methylation	tRNA (5-methylaminomethyl-2-thiouridylate)-methyltransferase (EC 2.1.1.61)	0.111145	0.157182	0.242424	0.34284	0.658466
RNA Metabolism	Queuosine-Archaeosine_Biosynthesis	Queuosine Biosynthesis QueC ATPase	0.0662756	0.0557537	0.127226	0.179925	0.685673
RNA Metabolism	16S_rRNA_modification_within_P_site_of_ribosome	Cell division protein FtsI [Peptidoglycan synthetase] (EC 2.4.1.129)	0.13375	0.10271	0.242424	0.34284	0.703756
RNA Metabolism	RNA_polymerase_bacterial	DNA-directed RNA polymerase beta subunit (EC 2.7.7.6)	1.49986	1.86199	0.995282	1.14827	0.763725
RNA Metabolism	RNA_polymerase_bacterial	DNA-directed RNA polymerase beta' subunit (EC 2.7.7.6)	1.48903	1.764	1.80503	1.32108	0.84995
Secondary Metabolism	Auxin_biosynthesis	Phosphoribosylanthranilate isomerase (EC 5.3.1.24)	0.00505204	0.00714466	0	0	0.42265
Stress Response	Regulation_of_Oxidative_Stress_Response	RNA polymerase sigma factor	0.0915358	0.089037	1.12251	1.09306	0.313591
Stress Response	Hfl_operon	HflC protein	0.0202081	0.0285786	0	0	0.42265
Stress Response	Uptake_of_selenate_and_selenite	DedA protein	0.0101041	0.0142893	0	0	0.42265
Stress Response	Universal_stress_protein_family	Universal stress protein family	0.00505204	0.00714466	0	0	0.42265
Stress Response	Glutathione:_Redox_cycle	Glutathione reductase (EC 1.8.1.7)	0	0	0.121212	0.17142	0.42265
Stress Response	Oxidative_stress	Paraquat-inducible protein A	0	0	0.347222	0.491046	0.42265
Stress Response	Heat_shock_dnaK_gene_cluster_extended	Heat-inducible transcription repressor HrcA	0.0101041	0.0142893	0	0	0.42265
Stress Response	Glutaredoxins	Probable monothiol glutaredoxin GrlA	0.0101041	0.0142893	0	0	0.42265
Stress Response	Glutathione:_Non-redox_reactions	Glutathione S-transferase (EC 2.5.1.18)	0	0	0.173611	0.245523	0.42265
Stress Response	Acid_resistance_mechanisms	Arginine decarboxylase (EC 4.1.1.19)	0.0208073	0.029426	0	0	0.42265
Stress Response	Heat_shock_dnaK_gene_cluster_extended	Radical SAM family enzyme, similar to coproporphyrinogen III oxidase, oxygen-independent, clustered with nucleoside-triphosphatase RdgB	0.0454683	0.0643019	0	0	0.42265
Stress Response	Universal_stress_protein_family	Universal stress protein family 3	0.00505204	0.00714466	0	0	0.42265
Stress Response	Bacterial_hemoglobins	diguanylate cyclase/phosphodiesterase (GGDEF & EAL domains) with PAS/PAC sensor(s)	0.0151561	0.021434	0	0	0.42265
Stress Response	Periplasmic_Stress_Response	HtrA protease/chaperone protein	0.0656765	0.0928806	0	0	0.42265
Stress Response	Oxidative_stress	Ferroxidase (EC 1.16.3.1)	0.00505204	0.00714466	0	0	0.42265
Stress Response	Synthesis_of_osmoregulated_periplasmic_glucans	Phosphoglycerol transferase I (EC 2.7.8.20)	0	0	0.242424	0.34284	0.42265
Stress Response	Hfl_operon	HflK protein	0.0656765	0.0928806	0	0	0.42265
Stress Response	Cold_shock,_CspA_family_of_proteins	Cold shock protein CspA	0.0202081	0.0285786	0	0	0.42265
Stress Response	Protection_from_Reactive_Oxygen_Species	Superoxide dismutase [Fe] (EC 1.15.1.1)	0.0303122	0.0428679	0	0	0.42265
Stress Response	Heat_shock_dnaK_gene_cluster_extended	Heat shock protein GrpE	0.0252602	0.0357233	0.763359	1.07955	0.435618
Stress Response	Periplasmic_Stress_Response	Outer membrane protein H precursor	0.0252602	0.0357233	0.127226	0.179925	0.508891
Stress Response	Osmoregulation	Aquaporin Z	0.0550964	0.0779181	0.173611	0.245523	0.572102
Stress Response	Rubrerythrin	Alkyl hydroperoxide reductase subunit C-like protein	0.110193	0.155836	0.173611	0.245523	0.775786
Stress Response	Regulation_of_Oxidative_Stress_Response	Aerobic respiration control protein arcA	0	0	0	0	1
Stress Response	Glutaredoxins	Glutaredoxin	0	0	0	0	1
Sulfur Metabolism	Galactosylceramide_and_Sulfatide_metabolism	Beta-galactosidase (EC 3.2.1.23)	0	0	0.242424	0.34284	0.42265
Sulfur Metabolism	Thioredoxin-disulfide_reductase	Hydrogen peroxide-inducible genes activator	0	0	0.254453	0.359851	0.42265
Sulfur Metabolism	Inorganic_Sulfur_Assimilation	4Fe-4S ferredoxin, iron-sulfur binding	0.0202081	0.0285786	0	0	0.42265
Sulfur Metabolism	Alkanesulfonate_assimilation	ABC-type nitrate/sulfonate/bicarbonate transport system, ATPase component	0.0208073	0.029426	0	0	0.42265
Virulence, Disease and Defense	Copper_homeostasis:_copper_tolerance	Periplasmic divalent cation tolerance protein cutA	0.0601485	0.0746028	0	0	0.372343
Virulence, Disease and Defense	Cobalt-zinc-cadmium_resistance	Probable Co/Zn/Cd efflux system membrane fusion protein	0	0	0.121212	0.17142	0.42265
Virulence, Disease and Defense	Cobalt-zinc-cadmium_resistance	Heavy metal RND efflux outer membrane protein, CzcC family	0	0	0.121212	0.17142	0.42265
Virulence, Disease and Defense	Resistance_to_fluoroquinolones	Topoisomerase IV subunit B (EC 5.99.1.-)	0.0606244	0.0857359	0	0	0.42265
Virulence, Disease and Defense	Beta-lactamase	Beta-lactamase (EC 3.5.2.6)	0.0404163	0.0571573	0	0	0.42265
Virulence, Disease and Defense	Bacterial_cyanide_production_and_tolerance_mechanisms	Carbonic anhydrase (EC 4.2.1.1)	0.00505204	0.00714466	0	0	0.42265
Virulence, Disease and Defense	Copper_homeostasis	Copper resistance protein C precursor	0	0	0.121212	0.17142	0.42265
Virulence, Disease and Defense	C_jejuni_colonization_of_chick_caeca	UDP-N-acetylglucosamine 4,6-dehydratase (EC 4.2.1.-)	0.0151561	0.021434	0	0	0.42265
Virulence, Disease and Defense	Beta-lactamase	Beta-lactamase	0.0404163	0.0571573	0	0	0.42265
Virulence, Disease and Defense	Multidrug_Resistance_Efflux_Pumps	Acriflavin resistance protein	0.0707285	0.100025	0	0	0.42265
Virulence, Disease and Defense	Multidrug_Resistance_Efflux_Pumps	Multi antimicrobial extrusion protein (Na(+)/drug antiporter), MATE family of MDR efflux pumps	0.208073	0.29426	0	0	0.42265
Virulence, Disease and Defense	Copper_homeostasis:_copper_tolerance	Magnesium and cobalt efflux protein CorC	0	0	0.347222	0.491046	0.42265
Virulence, Disease and Defense	C_jejuni_colonization_of_chick_caeca	4-keto-6-deoxy-N-Acetyl-D-hexosaminyl-(Lipid carrier) aminotransferase	0.0208073	0.029426	0	0	0.42265
Virulence, Disease and Defense	Streptococcus_pyogenes_Virulome	Fibrinogen-binding protein	0.00505204	0.00714466	0	0	0.42265
Virulence, Disease and Defense	Cobalt-zinc-cadmium_resistance	Transcriptional regulator, MerR family	0.0101041	0.0142893	0	0	0.42265
Virulence, Disease and Defense	Copper_homeostasis	Copper-sensing two-component system response regulator CusR	0	0	0.363636	0.514259	0.42265
Virulence, Disease and Defense	Cobalt-zinc-cadmium_resistance	Cobalt-zinc-cadmium resistance protein	0.0252602	0.0357233	0.242424	0.34284	0.465229
Virulence, Disease and Defense	Resistance_to_fluoroquinolones	DNA gyrase subunit B (EC 5.99.1.3)	0.477088	0.405745	3.64583	5.15599	0.476611
