# Supplementary material for: Sex-Specific Linkages Between Taxonomic and Functional Profiles of Tick Gut Microbiomes
Source: Front Cell Infect Microbiol. 2019 Aug 14;9:298. doi: 10.3389/fcimb.2019.00298 (PMC6702836; doi:10.3389/fcimb.2019.00298)
Supplement: Supplementary Table 2 — Linkage list of enzymes and their bacterial sources in AV. [file Table_2.XLSX]

## Sheet: Planilha1
Enzyme-encoding genes	Bacterial genera	AVm (hits)	AVf (hits)	AV total (hits)
2-keto-3-deoxy-D-arabino-heptulosonate-7-phosphate synthase II (EC 2.5.1.54)	Actinobacillus	0	1	1
	Aggregatibacter	0	18	18
	Basfia	0	1	1
	Haemophilus	0	29	29
	Histophilus	0	18	18
	Pasteurella	0	3	3
Glutamate 5-kinase (EC 2.7.2.11)	Aggregatibacter	0	96	96
	Basfia	0	12	12
	Haemophilus	0	55	55
	Histophilus	0	1	1
	Pasteurella	0	64	64
Prephenate dehydratase (EC 4.2.1.51)	Actinobacillus	0	1	1
	Aggregatibacter	0	18	18
	Basfia	0	1	1
	Haemophilus	0	29	29
	Histophilus	0	18	18
	Pasteurella	0	3	3
8-amino-7-oxononanoate synthase (EC 2.3.1.47)	Actinobacillus	0	8	8
	Aggregatibacter	0	22	22
	Haemophilus	0	4	4
	Pasteurella	0	10	10
Pyruvate dehydrogenase E1 component beta-subunit (EC 1.2.4.1)	Streptococcus	8	0	8
D-alanine aminotransferase (EC 2.6.1.21)	Staphylococcus	4	0	4
Formate--tetrahydrofolate ligase (EC 6.3.4.3)	Bacteroides	14	0	14
	Parabacteroides	4	0	4
	Porphyromonas	4	0	4
Phosphoenolpyruvate carboxykinase [ATP] (EC 4.1.1.49)	Aggregatibacter	1	0	1
	Coxiella	0	5	5
	Haemophilus	2	0	2
CDP-diacylglycerol--glycerol-3-phosphate 3-phosphatidyltransferase (EC 2.7.8.5)	Aggregatibacter	0	31	31
	Pasteurella	0	27	27
Glucosamine-6-phosphate deaminase (EC 3.5.99.6)	Aggregatibacter	8	0	8
	Basfia	2	0	2
	Dictyostelium	1	0	1
	Haemophilus	1	0	1
	Histophilus	4	0	4
N-acetylmannosamine kinase (EC 2.7.1.60)	Aggregatibacter	18	0	18
	Pasteurella	3	0	3
N-acetylmannosamine-6-phosphate 2-epimerase (EC 5.1.3.9)	Aggregatibacter	6	0	6
	Haemophilus	5	0	5
N-acetylneuraminate lyase (EC 4.1.3.3)	Aggregatibacter	9	0	9
	Haemophilus	11	0	11
PTS system, N-acetylglucosamine-specific IIA component (EC 2.7.1.69)	Aggregatibacter	14	0	14
	Pasteurella	5	0	5
Dihydrofolate reductase (EC 1.5.1.3)	Aggregatibacter	0	110	110
	Basfia	0	5	5
	Haemophilus	0	346	346
	Histophilus	0	14	14
	Pasteurella	0	59	59
N-succinyl-L,L-diaminopimelate desuccinylase (EC 3.5.1.18)	Actinobacillus	0	6	6
	Aggregatibacter	0	33	33
	Haemophilus	0	41	41
	Staphylococcus	9	0	9
Thymidylate kinase (EC 2.7.4.9)	Actinobacillus	0	24	24
	Aggregatibacter	0	36	36
	Haemophilus	0	79	79
	Pasteurella	0	2	2
Biotin synthase (EC 2.8.1.6)	Actinobacillus	1	0	1
	Aggregatibacter	9	0	9
	Haemophilus	10	0	10
	Pasteurella	1	0	1
DNA polymerase III delta prime subunit (EC 2.7.7.7)	Actinobacillus	0	11	11
	Pasteurella	0	24	24
Exodeoxyribonuclease VII large subunit (EC 3.1.11.6)	Coxiella	0	191	191
	Erwinia	0	17	17
	Halorhodospira	0	8	8
	Methylotenera	0	1	1
	Nitrosomonas	0	1	1
	Nitrosospira	0	4	4
	Proteus	0	350	350
	Pseudomonas	0	1	1
	Shewanella	0	3	3
	Stenotrophomonas	0	1	1
Phosphatidate cytidylyltransferase (EC 2.7.7.41)	Aggregatibacter	0	48	48
	Pasteurella	0	43	43
	Stenotrophomonas	0	2	2
	Xanthomonas	0	1	1
