# Supplementary material for: Sex-Specific Linkages Between Taxonomic and Functional Profiles of Tick Gut Microbiomes
Source: Front Cell Infect Microbiol. 2019 Aug 14;9:298. doi: 10.3389/fcimb.2019.00298 (PMC6702836; doi:10.3389/fcimb.2019.00298)
Supplement: Supplementary Table 3 — Linkage list of enzymes and their bacterial sources in IP and IO. [file Table_3.XLSX]

## Sheet: Planilha1
Enzyme-encoding genes	Bacterial genera	Ix.f (hits)	Ix.m (hits)	Ix. Total (hits)
Ixodes ovatus (IO)
Pyruvate dehydrogenase E1 component alpha subunit (EC 1.2.4.1)	Candidatus Protochlamydia	14	1	15
	Waddlia	13	1	14
1-hydroxy-2-methyl-2-(E)-butenyl 4-diphosphate synthase (EC 1.17.7.1)	Acidovorax	1	0	1
	Candidatus Protochlamydia	19	0	19
	Dechloromonas	1	0	1
	Ehrlichia	1	0	1
	Leptothrix	1	0	1
	Methylococcus	1	0	1
	Polynucleobacter	1	0	1
DNA polymerase III alpha subunit (EC 2.7.7.7)	Acinetobacter	1	0	1
	Candidatus Protochlamydia	37	4	41
	Chlamydia	36	9	45
	Chlamydophila	54	0	54
	Ehrlichia	1	0	1
	Halorhodospira	1	0	1
	Methylotenera	1	0	1
	Myxococcus	1	0	1
	Photobacterium	1	0	1
	Waddlia	33	3	36
Ixodes persulcatus (IP)
S-adenosylmethionine synthetase (EC 2.5.1.6)	Cyanothece	6	0	4
	Geobacillus	1	0	1
	Mycoplasma	1	0	1
	Rickettsia	14	2	16
	Thermaerobacter	1	0	1
Cell division protein FtsZ (EC 3.4.24.-)	Mycoplasma	0	1	1
	Rickettsia	21	7	28
	Slackia	1	0	1
Methionyl-tRNA synthetase (EC 6.1.1.10)	Ammonifex	1	0	1
	Rickettsia	39	10	49
	Syntrophomonas	1	0	1
Carbamoyl-phosphate synthase large chain A (EC 6.3.5.5)	Bacteroides	3	8	8
	Blattabacterium	1	1	1
	Parabacteroides	0	2	2
DNA-directed RNA polymerase beta' subunit (EC 2.7.7.6)	Francisella	7	0	7
	Mycoplasma	2	0	2
	Parvibaculum	1	0	1
	Rickettsia	17	1	16
Carbamoyl-phosphate synthase small chain (EC 6.3.5.5)	Desulfovibrio	0	1	1
UDP-N-acetylmuramoylalanyl-D-glutamate--2,6-diaminopimelate ligase (EC 6.3.2.13)	Rickettsia	20	8	28
UDP-N-acetylmuramoylalanyl-D-glutamyl-2,6-diaminopimelate--D-alanyl-D-alanine ligase (EC 6.3.2.10)	Allochromatium	18	9	27
	Rickettsia	12	4	16
Holo-[acyl-carrier protein] synthase (EC 2.7.8.7)	Rickettsia	0	2	2
Biotin carboxylase of acetyl-CoA carboxylase (EC 6.3.4.14)	Candidatus Blochmannia	0	2	2
	Coxiella	0	1	1
	Legionella	0	1	1
	Pseudomonas	0	4	4
	Variovorax	0	1	1
